# Supplementary material for: An integrative analysis of post-translational histone modifications in the marine diatom Phaeodactylum tricornutum
Source: Genome Biol. 2015 May 20;16(1):102. doi: 10.1186/s13059-015-0671-8 (PMC4504042; doi:10.1186/s13059-015-0671-8)
Supplement: Additional file 9: Table S3. — GO categories and orthology groups of H3K27me3 clusters of genes. [file 13059_2015_671_MOESM9_ESM.xlsx]

## Sheet: Sheet1
	Cluster 1	total genes	known functions	GO categories	unkown function	diatom specific
	C1	75	51	oxidation reduction process, transmembrane transport, proteolysis	24	15
	C2	139	73	metabolic process	66	33
	C3	134	66	oxidation reduction process, regulation of transcription	68	49
	C4	75	45	pathogenesis, defense response, protein phosphorylation	30	22
	C5	176	127	regulation of transcription, metabolic process, transport	49	45
	C6	84	56	oxidation reduction process, protein phosphorylation, metabolic process	28	26

## Sheet: Sheet2
	Cluster 1	Cluster 2	Cluster 3	Cluster 4	Cluster 5	Cluster 6
	1 alginic acid catabolic process	1 aromatic amino acid family metabolic process	1 ammonium transmembrane transport	1 amino acid transmembrane transport	1 (1->3)-beta-D-glucan biosynthetic process	1 branched-chain amino acid biosynthetic process
	1 aromatic amino acid family biosynthetic process	1 ATP hydrolysis coupled proton transport	1 androgen biosynthetic process	1 androgen receptor signaling pathway	1 actin cytoskeleton organization	1 cell cycle
	1 arsenite transport	1 ATP synthesis coupled proton transport	1 bone development	1 arginine biosynthetic process	1 anaphase-promoting complex-dependent proteasomal ubiquitin-dependent protein catabolic process	1 cell redox homeostasis
	1 ATP catabolic process	1 cellular aldehyde metabolic process	1 cellular protein modification process	1 ATP biosynthetic process	1 apoptotic signaling pathway	1 cyclic nucleotide biosynthetic process
	1 ATP hydrolysis coupled proton transport	1 cyclic nucleotide biosynthetic process	1 cellular response to cAMP	1 ATP catabolic process	1 aromatic amino acid family biosynthetic process	1 defense response
	1 brain development	1 dicarboxylic acid transport	1 cellular response to dexamethasone stimulus	1 biological_process	1 ATP catabolic process	1 DNA-dependent DNA replication
	1 carboxylic acid transport	1 DNA repair	1 cellular response to epinephrine stimulus	1 branched-chain amino acid metabolic process	1 autophagy	1 DNA replication
	1 cardioblast differentiation	1 glucose catabolic process	1 cellular response to estradiol stimulus	1 cell adhesion	1 carbohydrate metabolic process	1 glycolysis
	1 cell-cell signaling	1 glutaminyl-tRNA aminoacylation	1 cellular response to growth factor stimulus	1 cellular copper ion homeostasis	1 carbon utilization	1 G-protein coupled receptor signaling pathway
	1 cell cycle	1 glycolysis	1 cellular response to insulin stimulus	1 defense response to bacterium	1 cell division	1 intracellular signal transduction
	1 cell cycle phase	1 G-protein coupled receptor signaling pathway	1 cellular response to organic cyclic compound	1 defense response to fungus	1 cellular component assembly	1 isopentenyl diphosphate biosynthetic process, methylerythritol 4-phosphate pathway
	1 cell division	1 homophilic cell adhesion	1 cellular response to starvation	1 DNA-dependent transcription, initiation	1 cellular process	1 neurological system process
	1 cellular amino acid metabolic process	1 hydrogen peroxide catabolic process	1 cellular response to testosterone stimulus	1 embryo development	1 cellular protein modification process	1 nucleotide catabolic process
	1 cellular iron ion homeostasis	1 intein-mediated protein splicing	1 cerebral cortex development	1 epidermis development	1 chitin catabolic process	1 pathogenesis
	1 cellular process	1 lateral root formation	1 circadian sleep/wake cycle, REM sleep	1 fatty acid biosynthetic process	1 chlorophyll catabolic process	1 phosphate ion transport
	1 chloride transport	1 leaf morphogenesis	1 copper ion transmembrane transport	1 GTP catabolic process	1 copper ion transmembrane transport	1 phosphorylation
	1 development involved in symbiotic interaction	1 L-serine biosynthetic process	1 copper ion transport	1 inflorescence morphogenesis	1 cyclic nucleotide biosynthetic process	1 proteolysis
	1 glucocorticoid receptor signaling pathway	1 maintenance of root meristem identity	1 cyclic nucleotide biosynthetic process	1 intracellular transport of viral material	1 cytolysis	1 regulation of transcription, DNA-dependent
	1 glycolysis	1 malate metabolic process	1 diterpenoid metabolic process	1 isoprenoid biosynthetic process	1 deoxyribonucleoside diphosphate metabolic process	1 response to stimulus
	1 heart development	1 meristem growth	1 DNA integration	1 leaf morphogenesis	1 DNA replication	1 response to stress
	1 ion transport	1 meristem structural organization	1 DNA recombination	1 methylation	1 ethanol oxidation	1 response to tellurium ion
	1 iron ion transport	1 methylation	1 DNA restriction-modification system	1 microtubule-based movement	1 fatty acid biosynthetic process	1 RNA metabolic process
	1 isoleucine biosynthetic process	1 microtubule-based movement	1 embryo development ending in birth or egg hatching	1 mitosis	1 glycoprotein catabolic process	1 signaling
	1 lipid biosynthetic process	1 negative regulation of transcription from RNA polymerase II promoter	1 embryonic hemopoiesis	1 mitotic spindle organization	1 GPI anchor biosynthetic process	1 terpenoid biosynthetic process
	1 lipid metabolic process	1 phosphorylation	1 female genitalia development	1 peptidyl-tyrosine dephosphorylation	1 GTP catabolic process	1 translational initiation
	1 maturation of LSU-rRNA from tricistronic rRNA transcript (SSU-rRNA, 5.8S rRNA, LSU-rRNA)	1 photosynthesis	1 hippocampus development	1 plant-type cell wall organization	1 intracellular signal transduction	1 transport
	1 mitotic cell cycle	1 photosynthesis, light harvesting	1 homophilic cell adhesion	1 polarity specification of adaxial/abaxial axis	1 lipid metabolic process	1 tRNA processing
	1 negative regulation of sodium ion transport	1 positive regulation of embryonic development	1 hypothalamus development	1 positive regulation of transcription, DNA-dependent	1 microtubule cytoskeleton organization	1 viral process
	1 negative regulation of transcription from RNA polymerase II promoter in response to UV-induced DNA damage	1 proteasomal ubiquitin-dependent protein catabolic process	1 intein-mediated protein splicing	1 protein export from nucleus	1 mRNA processing	2 carbohydrate metabolic process
	1 neuron projection development	1 proteasome core complex assembly	1 intracellular signal transduction	1 proton transport	1 MyD88-dependent toll-like receptor signaling pathway	2 cell adhesion
	1 nucleotide-sugar transport	1 protein folding	1 liver development	1 regulation of cell adhesion	1 MyD88-independent toll-like receptor signaling pathway	2 cell communication
	1 peptide hormone processing	1 protein localization to nucleus	1 locomotion	1 regulation of cell division	1 negative regulation of apoptotic process	2 protein glycosylation
	1 positive regulation of nucleocytoplasmic transport	1 proteolysis involved in cellular protein catabolic process	1 male genitalia development	1 regulation of cell growth	1 negative regulation of cellular process	3 methylation
	1 positive regulation of phosphatidylinositol 3-kinase cascade	1 pseudouridine synthesis	1 male gonad development	1 regulation of organ morphogenesis	1 negative regulation of ubiquitin-protein ligase activity involved in mitotic cell cycle	3 respiratory gaseous exchange
	1 positive regulation of protein catabolic process	1 regulation of angiogenesis	1 methylation	1 respiratory gaseous exchange	1 nodulation	4 metabolic process
	1 progesterone receptor signaling pathway	1 regulation of centrosome duplication	1 negative regulation of multicellular organism growth	1 response to stress	1 nucleotide-excision repair	4 protein phosphorylation
	1 protein targeting to lysosome	1 regulation of protein catabolic process	1 nematode larval development	1 RNA export from nucleus	1 oligosaccharide biosynthetic process	5 oxidation-reduction process
	1 protein ubiquitination involved in ubiquitin-dependent protein catabolic process	1 regulation of protein export from nucleus	1 neurotransmitter transport	1 stomatal complex morphogenesis	1 peptide transport
	1 receptor catabolic process	1 respiratory gaseous exchange	1 pituitary gland development	1 transmembrane transport	1 phagocytosis
	1 receptor internalization	1 response to cadmium ion	1 progesterone metabolic process	1 transpiration	1 phospholipid catabolic process
	1 regulation of metabolic process	1 response to drug	1 protein glycosylation	1 viral life cycle	1 phosphorelay signal transduction system
	1 regulation of transcription, DNA-dependent	1 response to glucocorticoid stimulus	1 protein homotetramerization	2 cell proliferation	1 positive regulation of establishment of bipolar cell polarity regulating cell shape
	1 respiratory gaseous exchange	1 response to heat	1 reproduction	2 chitin metabolic process	1 positive regulation of Rab GTPase activity
	1 response to calcium ion	1 response to mercury ion	1 respiratory gaseous exchange	2 cyclic nucleotide biosynthetic process	1 positive regulation of ubiquitin-protein ligase activity involved in mitotic cell cycle
	1 RNA methylation	1 response to misfolded protein	1 response to drug	2 DNA metabolic process	1 post-translational protein modification
	1 RNA processing	1 response to organic cyclic compound	1 response to follicle-stimulating hormone stimulus	2 intracellular signal transduction	1 potassium ion transport
	1 transcription, DNA-dependent	1 response to oxidative stress	1 response to fungicide	2 metabolic process	1 protein complex biogenesis
	1 translation	1 root cap development	1 response to growth hormone stimulus	2 oxidation-reduction process	1 protein glycosylation
	1 transmission of virus	1 signal transduction	1 response to muscle activity	2 regulation of transcription, DNA-dependent	1 protein methylation
	1 valine biosynthetic process	1 transcription, DNA-dependent	1 response to stress	2 transcription, DNA-dependent	1 protein peptidyl-prolyl isomerization
	2 metal ion transport	1 translational elongation	1 serotonin metabolic process	2 transport	1 proteolysis
	2 proton transport	1 tRNA aminoacylation for protein translation	1 small GTPase mediated signal transduction	3 protein phosphorylation	1 pseudouridine synthesis
	2 regulation of cell cycle	2 cell redox homeostasis	1 sodium-dependent phosphate transport	4 defense response	1 regulation of ARF GTPase activity
	2 transport	2 chloride transport	1 spinal cord development	4 pathogenesis	1 regulation of DNA-dependent transcription, elongation
	3 metabolic process	2 intracellular signal transduction	1 thalamus development		1 regulation of transcription from RNA polymerase II promoter
	3 methylation	2 protein glycosylation	1 threonine catabolic process		1 ribosomal small subunit biogenesis
	4 protein phosphorylation	2 regulation of transcription, DNA-dependent	1 tricarboxylic acid cycle		1 translation
	4 proteolysis	3 biological_process	1 urogenital system development		1 vesicle-mediated transport
	4 transmembrane transport	3 protein phosphorylation	2 alginic acid catabolic process		2 biosynthetic process
	7 oxidation-reduction process	4 proteolysis	2 biological_process		2 cation transport
		4 transmembrane transport	2 carbohydrate metabolic process		2 intracellular protein transport
		6 metabolic process	2 protein phosphorylation		2 membrane organization
		1 1-aminocyclopropane-1-carboxylate biosynthetic process	3 metabolic process		2 protein folding
		11 oxidation-reduction process	4 proteolysis		2 protein phosphorylation
			5 regulation of transcription, DNA-dependent		2 protein transport
			6 oxidation-reduction process		2 small GTPase mediated signal transduction
					2 transcription, DNA-dependent
					3 biological_process
					3 glycolysis
					3 rRNA processing
					4 transmembrane transport
					5 methylation
					5 transport
					6 metabolic process
					6 regulation of transcription, DNA-dependent
					15 oxidation-reduction process
