# Supplementary material for: An integrative analysis of post-translational histone modifications in the marine diatom Phaeodactylum tricornutum
Source: Genome Biol. 2015 May 20;16(1):102. doi: 10.1186/s13059-015-0671-8 (PMC4504042; doi:10.1186/s13059-015-0671-8)
Supplement: Additional file 11: Table S4. — List of differentially marked and expressed genes under nitrate depleted condition. [file 13059_2015_671_MOESM11_ESM.xls]

## Sheet: Sheet1
All are done with normal vs lowN. Foldchange=log(normal/lowN)
H3K4me2				H3K9_14Ac				H3K9me3				Bisulfite methylation
Geneid	mark (Normal/lowN-fold change)	Expression (fold change)		Geneid	mark (fold change)	Expression (fold change)		Geneid	mark (fold change)	Expression (fold change)		Geneid	mark (fold change)	Expression (fold change)
13395	5.63	-0.638822		44725	0.71	1.59797		34273	0.39	1.39079		1534	1.58496	3.46291
37027	3.15	-0.711443		34241	0.35	-0.721118		44809	1.65	0.710499		23399	1.58496	2.23877
23629	3.12	-3.02796		44744	0.35	0.231497		34363	-0.55	-0.211634		10824	1	0.764249
18549	2.96	0.794929		44747	-0.25	-1.37021		11189	1.31	-3.72168		10378	1	0.604923
43948	2.96	0.0952921		44750	1.09	1.65943		54310	1.21	-0.890272		40174	1	0.443076
45153	2.74	-0.187793		44756	-0.54	-1.74813		11356	1.21	-0.401057		44399	1	-0.0443562
54355	2.74	-3.03806		44757	-0.54	-0.750773		34382	1.35	-2.00959		35509	1	2.5001
45740	2.45	0.860272		44762	-0.37	0.0378568		41878	1.35	-1.12753		17043	1	0.303565
38066	2.28	1.39748		44763	-0.37	-0.12078		11145	1.07	-1.48053		44011	1	1.30166
45621	2.18	1.00838		5537	-0.23	-2.04107		2217	1.65	-2.04058		21929	1	0.232637
12868	2.16	-0.397976		44766	-0.53	-0.162361		34422	0.55	-1.08111		6402	1	0.888713
36001	2.16	-0.938938		34275	-0.26	-1.6201		44884	0.55	0.425219		47235	1	-0.0733095
34600	2.08	0.484611		11197	1.27	-3.57758		44892	1.31	-1.19168		43897	1	0.813237
54101	1.99	-3.50136		8310	1.27	-3.93637		44923	-0.36	0.152365		48637	1	0.86917
48882	1.92	8.38009		44770	1.27	-1.56009		34469	0.36	-1.07464		50624	1	-0.0596649
49680	1.9	3.91586		34280	0.78	1.08829		44924	0.95	-1.18937		43867	1	0.267492
43174	1.9	0.659134		44774	-0.76	-2.52731		11128	-0.61	1.11838		43532	1	-0.548195
43175	1.9	-0.266425		44776	0.49	0.892435		44942	1.7	-4.08002		27077	1	-1.14303
40588	1.77	-4.20268		44779	0.29	-0.84746		34493	1.7	-1.43741		9319	1	0.0713792
36322	1.76	0.451396		11154	-0.23	-1.3638		51761	1.06	-2.79812		44745	1	-0.41943
45851	1.74	-1.64776		26432	-0.79	0.00376701		11472	1.06	-3.54005		44231	1	-0.228501
45852	1.74	-7.91427		44784	-0.79	-0.37409		11401	1.06	-3.12325		49712	1	-0.444238
46456	1.72	3.54334		34295	-0.35	-1.04453		34520	-0.28	0.224305		46308	1	0.854108
46455	1.72	0.735751		44785	-0.35	-0.409066		34536	1.27	-0.523276		45498	1	0.795589
14600	1.63	-2.3524		44788	0.33	0.647001		44971	1.27	-1.38555		50139	1	0.436718
49939	1.58	0.914061		44788	0.42	0.647001		34538	-0.45	-0.635027		1631	1	0.785998
49938	1.58	-0.535419		11281	0.33	0.444137		26635	0.86	-3.99158		43807	1	0.0959231
48999	1.54	-0.31449		44790	0.33	1.05757		34551	-0.73	0.510962		48167	1	-1.19827
22909	1.54	-4.99151		19314	0.33	-1.46607		44982	-0.73	0.740479		42741	1	-1.06833
49702	1.49	0.909633		44800	-0.17	-1.12132		11286	1.83	1.02121		43595	1	-0.492651
40467	1.49	-0.663497		44803	0.53	-2.01336		44995	-0.77	-2.7386		48455	1	-0.9046
49346	1.44	0.542558		44804	0.53	-0.373983		8537	0.55	-0.672393		44882	1	-0.267529
36586	1.42	-2.29673		44809	1.08	0.710499		34576	-0.48	-0.0738981		1635	1	-0.0159359
43214	1.41	-2.45671		19329	-0.45	-0.904799		34588	-0.34	-0.279857		42613	1	-0.161738
49935	1.38	1.24958		19329	0.59	-0.904799		45009	1.58	-0.126263		47293	1	-0.313693
44441	1.37	-0.239136		44814	-0.45	-0.0470561		34600	-1.36	0.484611		22319	1	-2.65155
43033	1.35	0.539871		44828	0.44	-0.286782		45017	-0.72	1.03768		48566	1	-0.470647
48159	1.35	0.26481		11402	0.39	-0.366466		5543	0.94	0.367136		41778	0.584963	-0.253161
9476	1.35	-0.706547		11285	-0.28	0.779975		45032	0.82	-0.125417		54048	0.584963	0.433578
49730	1.33	-2.00089		11285	0.39	0.779975		45032	-0.47	-0.125417		49054	0.584963	0.354851
43214	1.33	-2.45671		11189	-0.28	-3.72168		45033	0.87	-0.710859		47578	0.584963	-1.43191
49729	1.33	-3.32479		34373	-0.81	-1.19688		45034	-0.35	-1.07094		52603	0.584963	-0.387375
48349	1.32	-0.592568		44845	0.37	-0.981833		45034	-0.47	-1.07094		48898	0.584963	-1.52913
47847	1.31	0.320855		44846	0.37	0.197884		45034	0.87	-1.07094		1248	0.514573	0.639638
29097	1.31	-1.5203		44850	0.8	1.02835		34628	0.27	0.0341365		779	0.415037	-0.557516
35240	1.3	1.60831		34382	0.95	-2.00959		34628	-0.65	0.0341365		34628	0.415037	-0.0272363
12051	1.3	0.997861		41878	0.95	-1.12753		34633	0.55	-0.695153		1764	0.321928	0.136164
20007	1.3	0.810879		432	-0.23	-0.188602		34640	-0.82	2.09585		45294	0.321928	-3.2918
35267	1.3	-0.0606888		44858	-0.23	-0.285816		11741	1.45	0.132824		47789	0.222392	0.591836
45516	1.3	-0.171145		11145	-0.62	-1.48053		6817	1.03	-0.633163		23077	0.192645	-0.835547
33493	1.29	-0.0369905		2217	-0.62	-2.04058		45060	1.46	-1.45754		1600	0.192645	0.440327
42255	1.29	-0.281672		34403	-0.36	-0.003741		45068	0.83	3.98774		48166	0	-0.0399544
39504	1.29	-0.392306		4550	0.49	-1.24405		45068	-1.11	3.98774		42474	0	6.49373
40774	1.29	-1.2472		19413	0.49	-1.41209		45072	0.67	0.997219		49297	0	-0.155056
13078	1.29	-1.37806		34413	0.33	0.638017		34708	1.13	-0.881479		42653	0	1.03501
10196	1.29	-1.78829		44879	0.33	1.06765		45111	-0.6	0.653494		54150	0	-0.209785
23629	1.29	-3.02796		34415	0.43	-0.607346		45112	-0.6	2.94788		17487	0	2.56134
30352	1.28	2.67025		44880	0.43	-0.208993		34724	-0.78	2.81502		27735	0	2.77984
38498	1.28	-0.482373		34419	0.36	-0.801714		19604	1.29	0.456941		9476	0	0.699531
9912	1.28	-0.786497		44898	0.84	0.474848		45115	1.29	0.510795		49718	0	0.0910998
48117	1.28	-1.21779		44899	0.84	-1.59273		45116	0.49	-0.374613		43350	0	1.45972
38777	1.27	-0.068553		44908	1.48	-0.906636		45117	0.49	1.17041		45356	0	-0.443171
45789	1.26	0.151845		44922	0.84	1.17464		45118	0.48	-0.969325		49617	0	0.11345
45758	1.26	-0.682136		44923	0.84	0.152365		45142	1.31	-1.79954		40933	0	-0.21807
55004	1.26	-2.77307		44924	0.98	-1.18937		45149	0.79	-5.6909		49969	0	0.481181
48223	1.25	-0.818079		44927	0.33	0.285532		51797	0.57	-0.482497		10893	0	0.251398
22279	1.25	-1.7487		54323	0.33	1.32487		45171	-0.65	1.68791		41409	0	0.490908
49480	1.24	-0.237954		44936	-0.31	-0.378289		34807	-0.61	0.191052		46400	0	2.15376
13553	1.24	-0.701168		34484	-0.31	0.181299		45181	-0.61	-0.240063		48825	0	-1.90567
49105	1.2	1.10644		34488	0.65	-1.02306		45200	-0.72	0.339727		43373	0	0.118327
49658	1.2	0.750783		34489	-0.55	-0.0888319		45200	1.42	0.339727		13476	0	-0.869633
15555	1.2	0.0389133		51757	-0.55	-1.68295		19690	-0.82	0.435008		43401	0	-0.220721
49657	1.2	-0.123794		34493	-0.64	-1.43741		34844	1.15	0.477059		29824	0	-0.431144
35702	1.18	0.841527		11459	-0.31	0.243399		45212	1.15	1.26147		39304	0	0.0111347
47752	1.18	0.624483		11363	-0.27	0.350006		34876	1.26	-0.32387		34321	0	-0.0329945
47753	1.18	-0.379921		54326	-0.5	-1.23852		45240	-1.05	0.52594		47212	0	0.396951
44177	1.18	-5.95696		11319	0.34	0.422306		45241	-1.05	-0.84466		1723	0	1.87631
47495	1.17	0.661404		11319	-0.35	0.422306		34885	-0.46	1.58167		1498	0	-0.364044
8111	1.17	-0.588155		11401	-0.26	-3.12325		45245	-0.46	2.55258		44412	0	0.00086267
46307	1.17	-1.53125		34505	0.34	0.0824711		11883	-0.46	1.69003		9388	0	0.215086
34026	1.16	1.16933		44955	0.88	-0.64997		34902	-1	1.29703		27190	0	-0.069499
36381	1.16	0.410729		34514	1.28	-0.195054		45256	0.67	0.495562		54789	0	-0.152366
27039	1.15	-0.293789		34529	0.53	1.19237		34905	0.67	0.835678		43922	0	0.426624
46310	1.14	-1.4944		44967	0.53	-0.290537		34920	-0.73	1.18127		218	0	0.54258
35419	1.13	-0.29592		34531	-0.22	-0.755134		51819	-0.73	0.750783		43954	0	0.259395
46275	1.12	6.1738		44968	-0.22	-3.0109		8269	1.18	-0.0537182		9252	0	-0.0492874
55200	1.11	0.863202		44970	0.52	-2.89726		45284	-0.45	0.187168		42571	0	1.15429
45053	1.11	0.762523		34536	0.52	-0.523276		34974	0.47	0.905336		43971	0	2.6468
45560	1.11	0.591979		44971	0.52	-1.38555		45316	1.54	0.555231		12239	0	0.0862821
45561	1.11	0.540811		34538	0.52	-0.635027		11703	1.14	-3.55001		32036	0	2.24584
45054	1.11	0.0175316		26635	-0.64	-3.99158		11703	1.54	-3.55001		1580	0	-0.123393
46484	1.11	-0.4988		44974	0.45	0.0974851		34994	1.14	-1.64751		41701	0	0.112854
15479	1.11	-0.669092		44975	-0.38	-0.0963281		45320	-0.82	0.172415		48904	0	0.685729
52607	1.1	-0.338076		11318	0.33	1.38108		45321	-0.82	-0.127575		43018	0	-0.112756
50522	1.1	-1.80748		19518	-0.16	-0.624117		35002	-0.63	-0.661109		47524	0	0.144215
48718	1.09	-1.02372		19518	0.33	-0.624117		35009	-1.05	-0.0740832		37873	0	-0.904272
43482	1.09	-1.22414		34582	0.44	-0.379498		45346	0.88	-0.166783		50430	0	0.554232
43483	1.09	-2.52632		11305	0.44	-0.392987		45364	1.39	1.19191		44863	0	0.458176
38755	1.08	1.49681		34584	-0.49	0.335682		35048	1.39	-0.406114		49883	0	0.547447
42604	1.08	-2.00924		45006	-0.49	-0.291027		35055	0.94	1.09677		42753	0	-0.502218
49151	1.07	-2.07161		8185	1.05	-0.848924		468	0.94	1.15547		1541	0	0.570456
49187	1.06	1.08176		34590	1.05	2.36642		45381	-0.73	1.67732		36595	0	0.520923
15121	1.06	0.62878		45009	-0.2	-0.126263		45392	-0.96	-0.751389		49633	0	-0.277384
49186	1.06	0.0840568		45009	0.41	-0.126263		54395	-0.23	1.13922		44879	0	-1.0407
54493	1.06	0.047095		45012	-0.72	-4.14669		35098	-0.92	0.494909		54343	0	0.478218
19094	1.06	-0.0624066		45013	-0.72	-1.43375		35099	0.85	0.66553		43410	0	-0.731951
49188	1.06	-0.095652		45020	-0.37	0.111139		35099	-0.92	0.66553		10881	0	-0.370634
34716	1.06	-1.21803		45021	-0.37	-4.65711		35102	-0.65	-1.15007		1182	0	-0.549245
468	1.05	1.15547		5543	-0.29	0.367136		45409	1.78	-0.730037		13384	0	-0.706166
40676	1.05	1.10094		45025	-0.55	0.0143326		35135	-0.79	-0.0361652		50108	0	0.133303
35055	1.05	1.09677		45027	-0.39	0.0359888		45432	-0.79	-0.070447		49741	0	0.0294195
36633	1.05	-0.0314885		45028	-0.39	0.80227		35158	1.54	1.50348		49325	0	0.589576
45060	1.05	-1.45754		11151	-0.32	-0.895676		54409	-1.23	-0.0741187		35971	0	-0.178326
40785	1.04	1.75085		45032	0.32	-0.125417		54411	0.58	-2.19579		45536	0	-1.34584
44293	1.04	1.00238		34622	-0.31	-0.51698		45471	1.38	0.168788		47260	0	1.78202
47571	1.04	0.491532		34622	0.32	-0.51698		45483	1.38	0.0423927		55040	0	-0.424565
54219	1.04	0.293193		45033	-0.66	-0.710859		45511	0.74	1.5788		46668	0	-0.059847
50508	1.04	-2.39609		45033	-0.31	-0.710859		35233	0.78	1.63415		1598	0	-0.190773
49772	1.03	2.98829		45034	-0.66	-1.07094		45515	-0.29	1.96753		40441	0	0.265007
44434	1.03	1.13208		11423	-0.47	1.25275		45544	1.34	-0.381069		5738	0	-0.867698
47599	1.03	0.52385		19552	-0.93	-3.70294		2648	1.36	0.00151648		18877	0	-0.544473
37855	1.03	0.192223		11792	0.19	-1.8319		45546	1.36	0.234423		981	0	0.693649
48518	1.02	2.56315		45048	-0.26	-2.28344		54435	1.4	-3.66597		43880	0	0.177676
36026	1.02	0.411291		6817	0.6	-0.633163		45580	1.16	-1.34422		9283	0	0.161478
50541	1.02	-0.130863		45053	-1.03	0.762523		45586	1.1	0.063515		49066	0	-1.74089
51604	1.02	-0.550109		45054	-1.03	0.0175316		35346	-0.67	0.880085		11759	0	0.010725
46134	1.02	-0.776716		45060	-0.36	-1.45754		45616	0.57	0.357028		43300	0	-0.0904686
48519	1.02	-0.855861		11673	-0.25	-0.218422		45632	0.61	0.901557		10247	0	0.0462786
43543	1.02	-1.8934		7173	0.28	-1.12048		45632	1.22	0.901557		47888	0	0.11653
53961	1.01	-0.637576		45070	-0.28	-1.90405		45633	0.61	Err:502		46156	0	0.0116253
47569	1	0.189885		45072	0.86	0.997219		45637	-0.88	-0.0741059		32841	0	-1.837
43803	1	0.00555926		45080	-0.35	-0.66353		45660	-1.18	2.07113		50541	0	0.120704
43802	1	-0.294904		7876	-0.21	0.090751		45662	-1.09	1.45464		42584	0	0.0973996
51174	1	-0.819496		34694	-0.41	2.35743		45663	-1.09	1.45261		30466	0	-1.26506
12788	1	-3.73013		45087	-0.63	2.71942		35424	0.38	Err:502		45412	0	-0.0590462
17044	0.99	1.18278		45088	-0.28	0.894077		3246	0.49	Err:502		48689	0	-0.674517
41947	0.99	0.516852		45091	-0.22	-0.106207		45679	1	-0.0511986		1641	0	0.141895
50551	0.99	0.297189		11799	-0.32	0.124738		45682	0.75	2.14382		43478	0	1.86706
45660	0.98	2.07113		45097	0.83	0.614936		45684	1.3	1.59379		23723	0	-0.3872
46717	0.98	1.26887		45098	-1.06	-1.51616		20135	0.61	-0.194681		50615	0	-1.48598
54547	0.98	0.338416		45098	0.83	-1.51616		20135	1.3	-0.194681		43387	0	0.185897
16069	0.98	-0.289648		34708	0.7	-0.881479		35444	0.61	#DIV/0!		36259	0	-0.0792638
43044	0.98	-1.17285		54343	0.36	-0.49999		35445	-0.3	#DIV/0!		43024	0	-0.390466
40431	0.98	-1.27443		45104	-0.21	-0.371365		35445	0.61	#DIV/0!		42934	0	-2.35747
11563	0.97	0.757253		45108	0.13	-1.73216		45690	1.11	0.97684		468	0	-1.0281
11631	0.97	0.685388		45109	0.13	-0.118024		45703	1.42	-0.373343		45161	0	-0.608835
13005	0.97	0.439215		3664	0.35	0.162629		35478	-0.35	-0.873823		48197	0	-1.50003
47622	0.97	0.292909		19604	0.21	0.456941		45714	-0.56	0.821067		45915	0	-1.36977
54560	0.97	-3.14517		45115	0.54	0.510795		12456	0.35	-1.43651		46528	0	1.82398
49442	0.96	1.21807		45116	-0.45	-0.374613		12456	-0.87	-1.43651		40662	0	-0.367127
45420	0.96	1.11337		45117	-0.33	1.17041		35493	-1.02	1.1028		44165	0	-1.85594
14544	0.96	0.332944		45125	0.51	1.79479		35509	1.01	-2.55875		43937	0	-1.35671
48728	0.96	-0.400787		19615	0.51	-1.74132		45737	-0.96	0.580112		46346	0	1.23004
39269	0.96	-0.524695		45155	-0.21	-0.848826		45739	0.5	0.866298		50635	0	-2.25188
49441	0.96	-0.819592		34782	-0.32	-0.00661292		45740	-1.54	0.860272		37787	0	-2.63507
36611	0.95	0.729929		26780	-0.32	-1.15628		45743	0.91	0.951407		49506	0	-0.764319
31556	0.95	0.61458		51797	-0.48	-0.482497		45746	0.86	-1.04359		39573	0	-0.473069
42542	0.95	0.367283		19661	-0.34	0.153639		45750	-0.5	2.0288		1304	0	0.0889262
48596	0.95	0.199545		45173	-0.51	-0.283255		35537	0.88	-0.752095		34576	0	0.0131613
40695	0.95	-0.786885		34800	-0.43	0.939331		35537	-0.9	-0.752095		41386	0	-0.0607653
46013	0.95	-1.57811		19669	-0.43	0.329324		45755	0.88	-0.346686		38708	0	-0.231358
40694	0.95	-2.53315		3046	0.62	0.679135		35540	0.98	-0.226527		32893	0	-0.291533
46607	0.95	-3.46537		34805	-0.51	1.70042		45758	-0.87	-0.682136		35445	0	-0.0833836
44301	0.94	-0.116505		45190	0.82	-1.81717		45758	1.06	-0.682136		32379	-0.152003	1.73845
55200	0.93	0.863202		45191	0.75	0.357282		35545	-0.87	3.22382		46677	-0.222392	0.951715
2845	0.92	2.3885		34822	0.75	0.78234		45764	0.68	-0.561563		37030	-0.222392	0.0681893
48375	0.92	-0.297567		26813	-0.5	0.466455		45766	-1.35	0.823105		1239	-0.241008	0.226768
9316	0.92	-0.753781		45204	-0.35	-0.0162749		27326	-0.69	0.153829		231	-0.263034	0.790046
48461	0.92	-1.39864		45205	-0.35	-0.0894479		45780	0.53	0.507483		46313	-0.263034	-0.607733
50457	0.92	-1.44876		45206	-0.35	-1.00998		45802	1.41	-0.135009		43168	-0.263034	-0.310532
39891	0.91	0.990007		45207	-0.11	-0.992829		45807	-0.69	-0.683532		44611	-0.283793	0
13951	0.91	0.878921		45208	-0.11	-1.02823		45819	0.51	-3.43656		49556	-0.321928	0.93821
32745	0.91	-0.787425		45211	-0.56	0.777871		45826	1.24	-0.929378		49862	-0.321928	-0.850743
16481	0.91	-3.92535		34844	-0.56	0.477059		45834	-0.94	0.0700767		36990	-0.321928	0.157197
44510	0.9	1.06197		45212	-0.56	1.26147		45846	1.37	-2.72656		35444	-0.378512	0
47918	0.9	0.761436		45218	-1.05	0.64851		45852	-0.65	-7.91427		18473	-0.415037	1.17542
50434	0.9	0.741906		7629	-0.63	-2.11612		45854	1.42	-0.298749		54726	-0.415037	-0.522067
47917	0.9	0.524678		51806	-0.63	0.533594		45873	-0.51	0.296735		49245	-0.415037	-0.955687
43867	0.9	-0.274459		45221	0.31	0.0965898		35694	-0.71	2.00104		23198	-0.415037	-0.525069
45011	0.9	-0.299706		45222	0.31	-0.243385		45879	-0.69	-0.487716		41026	-0.415037	-0.763597
55096	0.9	-0.306846		45225	0.3	-0.491512		51953	-0.69	-1.72181		44269	-0.415037	0.0281677
49751	0.9	-0.463633		45226	0.3	1.06826		45898	1.23	-0.267816		50164	-0.415037	0.349942
18473	0.9	-1.19448		45227	-0.64	-1.42972		35753	0.48	1.08703		1241	-0.456378	0.30177
46953	0.89	2.0692		19708	0.36	-0.34997		45921	0.48	1.28372		50370	-0.459432	-1.24508
47750	0.89	0.825163		19708	-0.77	-0.34997		45943	-0.69	-0.962602		33082	-0.459432	0.090825
47751	0.89	0.303483		45234	-0.28	-0.787789		45944	-0.69	3.51219		45034	-0.485427	1.01554
44761	0.89	-0.0749532		26837	0.19	-0.84356		20331	1.11	0.72215		33568	-0.485427	-0.784688
49899	0.89	-0.173669		51810	0.19	0.287452		12452	0.39	-1.24082		39610	-0.485427	0.308605
50038	0.88	0.31826		51811	1.23	-3.08813		12452	0.62	-1.24082		50622	-0.527247	-0.596256
1946	0.87	2.922		45238	1.23	-2.90702		45975	-0.54	3.24854		1240	-0.540568	0.831305
46343	0.87	1.29164		45259	-0.37	0.216986		45975	0.39	3.24854		1581	-0.584963	0.38408
55206	0.87	0.461917		45260	0.49	-0.236682		12459	-0.54	-0.182287		10319	-0.584963	0.782191
50473	0.87	-0.157268		45260	-0.37	-0.236682		12375	1.29	-6.20832		1637	-0.584963	3.30602
54552	0.86	5.43433		26849	0.49	-1.3721		12265	1.82	-0.137434		47878	-0.584963	0.361412
43235	0.86	0.289306		26853	0.49	-1.4627		35839	1.82	-0.843942		51720	-0.584963	-1.08144
48728	0.86	-0.400787		11843	-0.32	1.73173		45992	1.51	-0.221691		45032	-0.584963	0.121026
3843	0.86	-0.834505		45267	-0.32	0.0731351		45993	1.51	-2.50858		43898	-0.584963	-0.0323937
50513	0.86	-0.89417		26862	-0.38	-0.921437		35854	-0.88	0.127535		21789	-0.584963	1.02154
43234	0.86	-2.14104		8269	-0.38	-0.0537182		35855	-0.88	-0.489225		14391	-0.584963	0.0189482
50366	0.85	-0.353806		34932	1.43	2.51823		27534	0.97	-1.63482		43847	-0.584963	-0.160408
40360	0.85	-0.891475		34933	1.43	0.397938		46051	-0.28	-0.320896		44493	-0.584963	-0.668617
16067	0.85	-1.7112		45277	0.43	0.690144		20424	1.85	-5.0508		40017	-0.584963	0.0902601
23830	0.84	3.83984		45278	0.43	0.665631		768	1.64	-4.92724		48694	-0.584963	-1.75851
40063	0.84	1.60689		45285	-0.26	-0.191466		35939	-0.58	0.30474		46440	-0.584963	-0.311612
42722	0.84	0.579143		34978	0.33	0.761944		46080	1.69	0.397649		32219	-0.584963	-1.13597
39534	0.84	0.509483		11735	0.35	0.666936		12807	1.6	-3.0714		33217	-0.584963	1.20731
42660	0.84	0.463682		34984	0.35	-1.10109		46087	1.27	-0.324327		52286	-0.584963	-1.73913
45408	0.84	0.450468		34985	-1.02	-1.03119		12732	0.8	0.569484		42478	-0.584963	0.236667
41082	0.84	0.411237		45312	-1.02	-1.05489		20460	1	-0.268144		1618	-0.584963	-0.00466542
47748	0.84	0.2938		34995	-0.25	0.650669		46112	1.07	-0.649642		40219	-0.584963	1.25806
48934	0.84	0.0969735		45319	-0.25	0.254721		36006	-0.8	1.79838		44014	-0.584963	-0.692946
47747	0.84	-0.433122		45321	-0.8	-0.127575		36008	-0.41	1.48387		47627	-0.584963	-0.131762
50886	0.84	-0.84183		26921	-0.8	-0.403635		36009	-0.41	1.02398		9309	-0.584963	-0.227154
50498	0.83	3.21592		7136	-1.3	1.15045		36013	1.54	-1.09594		41583	-0.584963	-0.423682
34805	0.83	1.70042		19805	0.31	-0.362454		36022	-0.51	0.568335		33111	-0.584963	2.37926
48451	0.83	0.739606		35009	0.31	-0.0740832		36043	1.82	-0.503926		43785	-0.584963	0.42288
50499	0.83	0.596145		26934	-0.29	0.700248		36043	1.26	-0.503926		5857	-0.584963	-1.07147
32099	0.83	0.151973		45334	-0.29	1.91569		12587	1.96	-0.46702		36118	-0.584963	-0.514088
34164	0.83	-0.0219806		45335	1.3	-1.30521		42002	1.48	0.514148		34425	-0.584963	-0.769826
50500	0.83	-0.411298		19821	-0.4	-0.142798		36063	1.48	0.123548		40300	-0.584963	0.136803
44864	0.83	-0.624188		45345	-0.33	-0.287197		42003	-0.66	1.78712		40942	-0.584963	-0.605491
31558	0.83	-0.868813		45346	-0.33	-0.166783		20547	-0.66	2.41069		48287	-0.584963	-0.246402
50254	0.83	-1.32535		45349	-0.29	-1.03251		36106	-0.6	-0.148225		49082	-0.584963	-1.2679
49283	0.82	0.293208		51837	0.38	1.34889		36107	-0.6	#DIV/0!		50474	-0.584963	-1.29957
30154	0.82	0.0437015		45352	0.38	0.316798		46198	-0.31	0.826324		49248	-0.584963	-3.36654
49281	0.82	-1.05252		41928	-0.33	-0.458351		46203	1.16	2.67436		37714	-0.584963	-0.440545
49282	0.82	-1.08785		35055	-0.39	1.09677		12713	-0.35	0.43675		38074	-0.584963	0.43652
50575	0.82	-1.45744		468	-0.39	1.15547		46212	1.45	0.438352		32513	-0.584963	0.57715
39317	0.81	2.23707		35057	-0.34	-1.22554		46239	-0.62	-2.14456		1152	-0.584963	0.298793
6934	0.81	-1.78423		35058	-0.34	-1.65569		1947	-0.62	0.548654		41584	-0.584963	0.0720792
47760	0.8	2.38171		26970	0.54	1.03819		12902	1.32	-8.55255		40038	-0.584963	0.00396289
47761	0.8	1.54553		45377	0.26	-1.00498		46259	0.71	-1.75538		44711	-0.678072	-0.47984
48258	0.8	1.16442		54394	0.26	-0.894273		36184	0.57	-1.03106		31753	-0.678072	-0.820992
47759	0.8	0.677636		26980	0.53	0.536992		46275	1.3	6.1738		39906	-0.70044	-0.082104
43924	0.8	0.436875		45384	0.34	-0.981504		46278	1.02	-0.64488		9233	-0.736966	0
48257	0.8	0.41735		35089	-0.38	0.702226		46281	1.62	1.48841		41496	-0.777608	1.59726
40148	0.8	0.243705		35090	-0.38	0.249992		46289	0.96	-0.201329		35424	-0.788496	0.0654344
33254	0.8	0.015632		45402	0.41	0.114874		12737	0.96	-0.991926		45331	-0.791413	-0.342629
49445	0.8	-0.207433		45404	-0.24	-1.16514		46291	0.96	-2.16445		32144	-0.807355	-0.163674
43922	0.8	-0.438409		50885	-0.24	-0.48866		46292	1.43	0.721792		31420	-0.807355	-0.285845
40753	0.8	-0.546527		45406	0.64	1.0064		27817	0.75	-0.760296		49816	-0.807355	-0.172516
46297	0.79	0.477884		50886	0.64	-0.84183		46296	1.22	-0.312151		1277	-0.830075	0.402682
43268	0.79	0.338434		45408	0.64	0.450468		36226	1.22	-2.32193		45381	-0.830075	-1.51573
50561	0.79	-0.449248		45409	0.42	-0.730037		46297	1.22	0.477884		22274	-0.847997	-0.244317
32772	0.78	1.87751		3015	0.42	-1.73309		46302	1.31	-0.515877		45975	-0.893085	-0.580836
39093	0.78	1.00129		45417	-0.41	-0.369886		46302	1.24	-0.515877		47034	-0.925999	-0.179531
43545	0.78	0.81467		45418	-0.41	-0.786098		46310	1.31	-1.4944		43363	-1	2.43564
43361	0.78	0.783932		45428	0.47	1.97813		46313	0.47	0.715189		23629	-1	3.01032
49606	0.78	0.537064		12044	-0.3	-0.580929		27838	1.8	-3.93717		825	-1	1.64475
44858	0.78	-0.285816		45435	-0.57	-0.57927		20716	1.58	2.2478		27838	-1	3.89891
49605	0.78	-2.39598		45436	-0.57	0.642184		20716	0.91	2.2478		17326	-1	-1.84184
20716	0.77	2.2478		45438	0.49	0.416293		46330	1.43	-1.1931		35240	-1	-1.60276
44307	0.77	0.628885		45439	0.49	-0.449392		54558	-0.45	2.3777		10902	-1	0.214559
50551	0.77	0.297189		45443	-0.31	-0.887875		42422	-0.3	0.354938		11741	-1	-0.131997
54749	0.77	0.162955		19901	0.21	0.260831		42422	-0.23	0.354938		23083	-1	0.66004
27838	0.77	-3.93717		35154	-0.31	-5.06502		4937	1.74	0.237297		49093	-1	4.11286
9046	0.76	0.764689		7969	0.48	0.408382		8866	1.63	1.15792		13587	-1	0.129024
47233	0.76	0.0930111		11894	-0.58	-4.07849		31432	-0.29	-0.0918338		24474	-1	-0.655829
54080	0.76	-0.147972		27039	0.16	-0.293789		31442	1.41	-0.589774		54466	-1	0.0935407
32528	0.76	-0.843506		12186	0.16	0.813931		31458	1.42	-0.723957		45782	-1	-0.0126568
47045	0.75	3.02388		54411	-0.27	-2.19579		31474	1.25	-3.33839		47656	-1	0.790138
36828	0.75	2.37482		45465	-0.53	-1.90164		42494	1.54	0.0293502		48406	-1	0.564899
19708	0.75	-0.34997		45466	-0.28	0.0225718		42496	1.27	-0.224445		43856	-1	0.407899
45116	0.75	-0.374613		4918	0.27	-0.342456		42498	0.94	-1.15459		36976	-1	1.7502
45234	0.75	-0.787789		45471	-0.3	0.168788		31518	-0.48	#DIV/0!		37959	-1	0.55905
19188	0.75	-1.00337		45472	-0.3	-0.516353		31518	-0.55	#DIV/0!		54435	-1	3.45422
45682	0.74	2.14382		45481	0.27	0.428651		42515	-0.48	0.119956		23380	-1	-0.171733
16076	0.74	0.832758		35198	0.27	0.873397		31535	-0.35	0.925646		43674	-1	-0.0782979
49690	0.74	-0.194729		45495	0.55	1.09294		31535	1.06	0.925646		50544	-1	-0.350296
45409	0.74	-0.730037		45496	0.55	-0.250698		42529	0.16	3.21483		10199	-1	0.906147
36109	0.74	-0.831764		35217	-0.61	-0.593511		9538	-0.47	-1.47398		24775	-1	0.704097
43814	0.74	-1.27651		45503	-0.41	0.789717		51345	-0.29	1.14558		21350	-1	-2.21954
50492	0.74	-3.34134		54420	-0.26	-0.748462		83	0.48	0.41765		47653	-1	1.18498
39117	0.73	1.9159		45510	-0.23	0.0974856		31584	1.32	-0.38873		51407	-1	0.800926
48553	0.73	1.50889		45516	0.32	-0.171145		42569	1.06	-0.0430426		23598	-1	0.367198
36635	0.73	0.921793		35240	0.32	1.60831		42570	1.06	-4.18906		37524	-1	0.187753
39968	0.73	0.856938		45518	0.41	0.614806		42574	1.18	3.18705		55187	-1	1.64686
49291	0.73	0.603936		19979	0.47	0.52251		42576	-0.75	0.578		19300	-1	-0.944762
35370	0.73	0.485597		19979	0.29	0.52251		42577	1.38	-2.94572		47583	-1	0.513166
43401	0.73	0.224318		45522	0.47	0.948955		42590	1.26	0.0553015		30514	-1	-0.598035
36634	0.73	-0.134662		35250	0.42	0.504406		42591	1.26	0.560785		19821	-1	0.139426
44318	0.73	-0.277128		45527	0.42	0.436558		42609	0.6	-0.641543		47839	-1	-1.04067
43633	0.73	-0.431979		35253	-0.44	0.108442		31636	0.6	Err:502		44845	-1	0.947739
12233	0.73	-0.923414		45529	-0.44	-0.126769		41659	1.17	-5.5117		50305	-1	-0.0522564
48612	0.73	-0.987396		27118	0.6	-1.23393		42638	0.79	-0.572883		44310	-1	-0.0672283
24195	0.73	-1.34082		45533	0.81	0.166101		53961	-0.82	-0.637576		44446	-1	1.06045
13078	0.73	-1.37806		27125	0.81	-1.35709		42656	-0.63	0.325741		36312	-1	0.167811
39969	0.73	-2.7299		45538	-0.29	-0.891821		53964	1.06	-0.739862		43887	-1	-0.228444
54396	0.72	1.88885		20007	-0.25	0.810879		53969	1.29	0.56018		43865	-1	0.492085
47483	0.72	0.566288		45544	0.26	-0.381069		17408	-0.83	0.0802342		43903	-1	0.834377
49564	0.72	-0.187515		20015	-0.49	0.530898		9266	-0.35	1.22404		45127	-1	0.515916
48692	0.72	-0.401316		45551	-0.49	-0.939346		42749	-0.35	1.3542		308	-1	1.53964
45833	0.72	-0.637356		45557	-0.19	-0.00745253		31816	-0.59	0.419369		16261	-1	0.883671
40998	0.72	-0.931569		45558	-0.19	-0.69214		42757	1.34	0.337241		45222	-1	0.23619
45001	0.72	-1.06068		45564	0.26	0.961296		31822	-0.62	-2.97153		42569	-1	0.0417652
41555	0.71	3.03437		45565	0.26	-2.32892		42776	1.09	-1.02686		6254	-1	-0.205702
46928	0.71	2.54978		20024	0.42	0.426294		42793	0.8	0.234952		40360	-1	0.851568
43160	0.71	2.17566		35296	0.42	0.319381		9233	0.93	#DIV/0!		43593	-1	0.640742
32014	0.71	1.55484		45570	0.39	-0.131031		42799	1.19	0.731981		47079	-1	-2.1936
50571	0.71	0.231233		45580	0.75	-1.34422		31898	0.47	#DIV/0!		37658	-1	-1.70038
51609	0.71	0.0501903		45581	-0.21	0.204641		42824	-0.54	-1.55109		43803	-1	-0.00536137
47769	0.71	-0.0725208		45582	-0.21	1.3197		42826	-0.44	-0.0877782		48962	-1	0.688652
21821	0.71	-0.194559		45587	-0.39	-1.22344		42831	1.65	-3.02426		50614	-1	0.770856
49136	0.71	-0.8498		45588	-0.39	-0.355746		9312	1.68	-3.23241		33633	-1	-0.0869542
37932	0.71	-1.25339		45589	-0.23	-1.0727		31963	1.43	0.776857		45734	-1	-0.201351
42951	0.7	3.06744		54442	-0.73	0.090896		24739	1.43	-4.54773		43902	-1	-0.589476
32733	0.7	1.41579		3137	0.35	-0.651716		42900	1.03	-0.295413		49253	-1	-1.90418
19586	0.7	1.08146		12155	0.61	-2.18448		42913	1.84	-0.0875186		45340	-1	0.0838327
44929	0.7	1.03205		35336	-0.9	0.0591342		8737	1.03	-0.625895		14230	-1	1.55815
44930	0.7	0.965221		12140	-0.9	-0.759467		9634	1.4	-2.67345		11843	-1	-1.68783
43653	0.7	0.80191		45604	0.38	-0.623182		42951	1.3	3.06744		43067	-1	0.0834521
48799	0.7	0.769131		45609	-0.26	0.977607		42981	1.17	1.24302		46547	-1	-7.32004
48800	0.7	0.559035		45610	-0.26	-0.225911		32118	-0.44	0.683114		43713	-1	1.56124
45256	0.7	0.495562		27190	-0.25	0.0710659		32119	0.31	#DIV/0!		23314	-1	0.162003
43013	0.7	-0.414384		45622	0.8	0.533333		42993	1.11	1.51264		38406	-1	0.000889322
46231	0.7	-0.61346		45623	0.8	2.21852		42998	1.27	0.299209		49199	-1	1.26615
48801	0.7	-1.75303		45624	0.8	2.24159		43008	-0.2	-0.283674		16363	-1	-0.497174
4344	0.69	2.31581		11940	-0.42	0.743332		32144	0.46	0.169019		27361	-1	-0.863764
45141	0.69	1.02696		35383	-0.22	2.71146		8802	0.46	-1.28373		45686	-1	0.518095
45140	0.69	0.249929		45639	-0.36	0.606743		43016	1.04	-0.573787		35002	-1	0.615117
11021	0.69	0.173914		20082	-0.36	0.187868		43021	-1.03	-0.451913		497	-1	0.696028
44742	0.69	-0.507092		7208	-0.75	-1.47111		43022	0.58	-0.112497		35939	-1	-0.287794
38720	0.69	-1.03667		35395	-0.75	0.504973		43023	-0.42	0.334701		13160	-1	0.346033
42571	0.69	-1.19931		35396	-0.29	-1.49872		43038	1.5	0.0513983		47544	-1	-2.26213
49084	0.69	-1.55017		35397	-0.29	0.512865		43055	1.09	-3.74699		37855	-1	-0.180298
29177	0.69	-2.00547		35416	1.11	0.564313		43085	1.29	-0.572741		47043	-1	-0.181918
29821	0.68	0.89996		5217	-0.35	-2.17285		43086	-0.99	0.614014		16875	-1	-0.707999
45393	0.68	0.835013		45676	0.47	-0.0789645		43087	-0.99	-1.73383		43019	-1	-0.539363
47788	0.68	0.673176		45679	-0.51	-0.0511986		54038	1.07	-3.02925		35135	-1	0.0334366
34505	0.68	0.0824711		45697	-0.22	0.0108779		43092	1.07	0.907495		42459	-1	0.360258
49012	0.68	0.00454551		35461	-0.32	0.344617		43146	0.97	-1.0586		48144	-1	-0.017849
38086	0.68	-0.0222912		45701	-0.32	-3.71204		43157	0.85	0.365032		45750	-1	-1.93913
39288	0.68	-0.0366541		45703	-0.2	-0.373343		43168	-0.8	0.48043		45803	-1	-0.379676
12731	0.68	-0.0539365		54466	-0.65	-0.0944154		43177	-0.32	0.534256		44917	-1	-0.45325
54409	0.68	-0.0741187		45731	0.53	-0.418041		32342	-0.96	1.16683		36847	-1	-0.398363
46188	0.68	-0.686715		12292	0.53	-1.18578		9308	0.33	0.462899		46920	-1	-0.178453
45451	0.68	-1.1928		35509	0.55	-2.55875		9308	-0.33	0.462899		37689	-1	-0.214988
36628	0.67	0.986778		35510	-0.54	-0.304425		54051	0.33	1.24025		44846	-1	-0.180448
44821	0.67	0.822979		35510	0.55	-0.304425		8706	1.21	-0.0202053		45790	-1	-1.56515
45280	0.67	0.397375		12354	-0.54	0.250731		8706	1.22	-0.0202053		34457	-1	-0.422898
49902	0.67	0.286995		45739	0.48	0.866298		32379	0.34	-1.81261		49934	-1	0.617463
43443	0.67	0.0648639		45741	0.53	0.479974		17974	1.62	-4.13445		47082	-1	0.44948
43442	0.67	-0.383079		45743	-0.3	0.951407		54064	1.62	-1.733		49728	-1	-1.6533
31632	0.67	-1.41863		20183	-0.38	-1.24884		32459	0.64	-0.83489		47891	-1	-0.69497
34343	0.67	-1.68394		45746	-0.38	-1.04359		43279	0.47	0.649399		49690	-1	0.169842
48745	0.66	2.67049		45750	0.31	2.0288		43300	0.9	0.0961879		49122	-1	-1.47544
47561	0.66	2.02234		3052	-0.27	-0.166939		43303	1.4	-0.932055		47620	-1	-0.0654776
49665	0.66	2.01374		20188	-0.27	-0.0532127		43323	-0.9	-0.690296		49226	-1	-0.873569
39303	0.66	1.64941		45755	-1.32	-0.346686		43324	-0.9	1.08958		36276	-1	-0.712606
47734	0.66	1.19636		45758	-1.06	-0.682136		32513	-0.51	-3.24447		50333	-1	-0.691868
31578	0.66	0.397249		45761	-0.31	-0.282684		32513	0.43	-3.24447		34633	-1	0.57823
48744	0.66	0.308906		27323	-0.31	-1.24546		43325	-0.51	1.89711		32057	-1	-0.61333
39304	0.66	-0.0113325		45764	0.34	-0.561563		43345	0.79	-1.12127		34004	-1	0.638478
41194	0.66	-0.29645		45771	-0.81	-2.11714		18067	0.48	0.367328		49854	-1	-0.856826
42560	0.66	-0.844448		51931	-0.61	0.38036		32554	0.48	-1.19493		48724	-1	-1.6324
47560	0.66	-1.47078		35562	-0.61	-0.98379		43361	1.37	0.783932		39578	-1	-1.05634
15393	0.66	-1.9744		45773	0.29	0.88364		32572	0.49	-1.10828		40022	-1	0.964589
27905	0.66	-2.82065		35564	0.43	1.1178		43373	-0.79	-0.120368		1501	-1	-2.60059
23908	0.66	-5.48529		35573	0.31	1.15534		43373	0.49	-0.120368		50171	-1	0.484614
48068	0.65	0.831882		45782	0.31	0.0127725		43374	-0.79	-2.24797		48279	-1	-0.430957
49762	0.65	0.714664		45784	0.78	1.0254		43396	-0.37	-0.425218		46314	-1	-1.30123
52110	0.65	0.48226		45797	-0.56	-0.224683		43416	1.35	0.169742		48221	-1	-1.28544
48766	0.65	0.205023		35594	-0.56	1.35577		32629	1.43	-0.0740992		50252	-1	1.6409
46922	0.65	-0.0228908		45798	-0.29	0.467799		43424	-0.53	1.30066		47533	-1	-2.04368
49763	0.65	-0.206476		45802	-0.24	-0.135009		10068	1.35	-1.79083		1467	-1	1.2124
44433	0.65	-0.30457		12544	0.29	0.531814		43430	0.37	0.811309		47796	-1	-0.455329
47672	0.65	-0.334284		45811	0.29	0.524926		43432	-0.66	1.33666		21455	-1	-2.08201
49018	0.65	-0.444982		45814	0.35	0.367174		9664	-0.66	0.92613		43090	-1	-1.43592
48904	0.65	-0.713673		35616	-0.37	0.335667		43442	1.02	-0.383079		1389	-1	-1.00989
43594	0.65	-0.802503		45818	-0.37	0.523151		43443	1.02	0.0648639		49346	-1	-0.396506
48411	0.65	-1.58306		35620	0.73	-0.757988		43447	1.73	-2.56227		50429	-1	-1.36546
54800	0.64	4.49336		45826	-0.37	-0.929378		43450	0.77	0.48506		48789	-1	-1.00372
49987	0.64	1.63099		45827	-0.32	-0.72108		32661	-0.39	0.522508		43869	-1	-1.93564
33705	0.64	1.14485		45828	-0.32	-0.936495		43474	1.27	1.34863		33150	-1	-0.0816562
30461	0.64	0.873279		45831	-0.59	-0.593278		4741	1.27	-0.221092		33153	-1	0.395801
33704	0.64	0.703214		45833	-0.59	-0.637356		43483	-0.99	-2.52632		34027	-1	-0.180837
49986	0.64	0.196718		35642	1.13	2.2478		32708	-0.76	-1.6642		33383	-1	-0.151692
35336	0.64	0.0591342		35643	1.13	1.76257		43494	-0.81	1.38028		36106	-1	0.0452085
44223	0.64	-0.33443		45840	0.35	0.0365392		43495	-0.89	1.25249		33251	-1	0.0869654
43703	0.64	-0.566391		45841	0.35	2.38408		43528	1.42	-1.71534		35540	-1	0.0510495
40322	0.64	-1.21462		45845	0.89	-2.66289		9983	1.42	-3.72898		1549	-1	0.147648
15016	0.63	3.72631		45846	0.89	-2.72656		43545	1.39	0.81467		4339	-1	0.009991
46203	0.63	2.67436		45851	-2.22	-1.64776		4974	1.39	-1.45263		40278	-1	0.00809819
46438	0.63	2.57019		45852	-2.22	-7.91427		32815	1.07	-0.0621813		1479	-1	0
42708	0.63	1.89874		35670	0.54	1.01245		2182	1.07	-4.68886		36107	-1	-0.0822938
9277	0.63	1.51594		12379	0.54	1.91452		43587	1.44	-1.43333		39237	-1.078	0.0610158
46439	0.63	1.51082		27385	-0.36	-0.371549		43588	-0.85	0.632658		32849	-1.1375	-1.34731
36392	0.63	1.30488		20262	-0.35	-0.685517		43598	1.13	0.38025		39238	-1.18442	1.38377
45630	0.63	0.688832		20262	-0.36	-0.685517		32849	-0.37	1.71114		48291	-1.32193	0.707466
41091	0.63	0.278754		45862	-0.35	-0.283934		32851	-0.46	1.07539		45616	-1.32193	-0.348024
42781	0.63	0.243864		45867	0.37	-0.203593		10151	-0.55	0.820495		36196	-1.32193	-0.072133
54330	0.63	0.0281885		45868	0.37	-0.675257		18258	0.39	-1.56885		21535	-1.36257	-0.421581
43423	0.63	-0.192935		45877	0.96	1.92584		18258	0.67	-1.56885		35545	-1.41504	-2.96972
50531	0.63	-0.333603		51952	0.96	0.0761793		43611	1.2	-0.450224		48986	-1.4361	-0.488667
49607	0.63	-0.346989		45880	-0.33	0.290781		43626	-0.41	0.597679		3246	-1.45943	0.0654344
41092	0.63	-0.890178		12436	-1.32	-1.54151		43631	-1.2	0.480252		41172	-1.58496	-0.789837
50530	0.63	-1.3434		45889	0.51	0.618113		32893	-1.2	2.92676		41417	-1.58496	-0.467681
52678	0.62	1.62694		35713	0.51	0.733221		43680	1.68	-0.0503496		47546	-1.58496	-1.31627
42697	0.62	1.60945		54493	0.42	0.047095		43690	1.38	-0.832994		43830	-1.58496	-0.234536
45482	0.62	1.17218		45894	-0.38	0.359065		32976	1.23	-4.13825		44441	-1.58496	0.233198
42561	0.62	1.1498		45895	-0.38	0.898029		43715	-0.7	1.54576		48208	-1.58496	0.109178
49198	0.62	1.09318		54495	0.37	-1.02911		32992	-0.7	3.61451		50141	-1.58496	0.787433
45739	0.62	0.866298		35733	0.29	1.28718		32992	-0.7	3.61451		1125	-1.58496	-1.83311
32487	0.62	0.722342		35734	0.29	-0.122125		54139	1.57	-1.0129		44128	-1.58496	-1.36321
50312	0.62	0.644523		35739	-0.32	-1.1462		43752	1.46	0.291628		50611	-1.58496	0.0961997
49133	0.62	-0.230136		45911	-0.32	0.422493		33054	-0.51	-3.59086		44073	-1.58496	0.0837647
35200	0.62	-0.450061		45917	-0.34	-0.123506		25549	1.51	-3.28013		20837	-1.58496	1.08286
50485	0.62	-0.735965		35749	-0.34	0.0539106		25551	1.33	-0.810648		54072	-1.58496	-0.628781
49199	0.62	-1.37829		45918	-0.34	-1.1543		43785	-0.46	-0.48918		42838	-1.58496	-0.000390916
31073	0.62	-1.4872		45921	-0.25	1.28372		33082	-0.46	-0.811288		47788	-1.58496	-0.634172
49613	0.61	1.19176		35756	0.24	5.07968		43802	1.17	-0.294904		45118	-1.58496	0.86925
21485	0.61	-0.159426		27429	-0.33	-0.784465		43803	1.17	0.00555926		48546	-1.58496	-0.551521
37436	0.61	-0.661888		27429	-0.84	-0.784465		43804	-0.83	-0.111552		49822	-1.58496	-0.903854
49612	0.61	-0.74631		45926	-0.33	-0.729457		33106	-0.59	0.410862		43396	-1.58496	0.365874
40360	0.61	-0.891475		45928	0.46	-1.25471		33107	-0.59	0.510954		48375	-1.58496	0.25746
15516	0.61	-1.87855		20308	0.46	0.867403		8543	0.97	2.68668		48535	-1.58496	-0.355086
47727	0.6	2.82964		35763	0.46	0.474134		33110	-1.05	-1.07441		38559	-1.58496	-1.53258
44480	0.6	1.41187		45931	-0.34	0.561795		33111	-1.19	-3.36954		43287	-1.58496	-1.08336
31339	0.6	0.979329		35766	-0.34	-0.604235		33111	-1.05	-3.36954		47780	-1.58496	-2.19441
48238	0.6	0.632227		45935	-0.19	1.11171		43807	-1.19	-0.103576		35345	-1.58496	0.957799
46556	0.6	0.598294		45937	-0.22	1.30305		33116	-1.08	1.11528		48289	-1.58496	0.64788
48237	0.6	0.53562		20318	-0.22	1.97216		33118	-0.26	0.097354		1281	-1.58496	0.774869
33107	0.6	0.510954		45942	0.71	1.03008		43815	-0.34	-0.352678		39244	-1.58496	0.131018
47597	0.6	0.486466		45947	-0.18	0.921533		54153	-0.3	-0.343685		31898	-1.58496	-0.193204
50441	0.6	0.445276		45947	0.47	0.921533		54153	0.27	-0.343685		31636	-1.64386	0.0880059
24223	0.6	0.336389		54499	0.82	1.32897		43817	-0.58	-0.538228		44119	-1.66297	0.0100963
48596	0.6	0.199545		20331	-0.28	0.72215		43830	1.24	0.239478		45633	-1.6845	0.0659858
46555	0.6	0.104244		45952	-0.28	-0.426897		43835	1.69	0.559374		32815	-1.73697	0.0563682
44871	0.6	0.0574883		20342	-0.5	-2.03262		18458	0.35	0.586048		47934	-1.87447	-0.0478543
44481	0.6	-0.549865		45966	0.53	0.33467		33150	-0.6	0.137381		54411	-2	2.16578
37918	0.6	-0.610514		35809	0.53	-0.676373		33153	0.42	-1.32204		20740	-2	1.5158
33932	0.6	-0.924557		12431	-0.9	-2.2509		43839	0.42	-0.539655		40070	-2	0.932466
45990	0.6	-1.20124		45969	-0.48	-1.66602		43852	1.14	-0.265329		47926	-2	0.132413
54435	0.6	-3.66597		35818	-0.48	-0.278881		43861	-1.25	1.28627		34362	-2	-0.586521
46377	0.59	3.06466		35819	1.17	1.17272		43865	-0.48	-0.507726		36009	-2	-0.9274
48246	0.59	1.69723		35819	-0.48	1.17272		33184	0.39	Err:502		35605	-2	-2.41663
44750	0.59	1.65943		12375	-0.43	-6.20832		33184	-0.48	Err:502		34469	-2	0.0514005
15692	0.59	1.14776		12265	0.4	-0.137434		43879	1.39	0.197718		1874	-2.32193	0.903442
47750	0.59	0.825163		35839	0.39	-0.843942		43887	1.28	0.233947		43023	-2.32193	-0.323611
38930	0.59	0.799651		45990	-0.43	-1.20124		33251	-0.72	-0.321754		49980	-2.32193	0.67479
46378	0.59	0.534825		45992	0.37	-0.221691		43921	0.63	0.4771		47917	-2.32193	-0.487782
8996	0.59	-0.675851		45993	0.37	-2.50858		33278	-0.26	-0.482388		38937	-2.32193	-0.993326
38929	0.59	-1.215		35876	-1.03	-0.687112		33278	0.34	-0.482388		37482	-2.32193	0.347865
54064	0.59	-1.733		35877	-1.03	-2.45265		43944	-0.46	-0.264631		13617	-2.39232	-0.951157
43325	0.58	1.89711		46011	0.51	-0.549399		43954	1.64	-0.266385		34079	-2.58496	0
48463	0.58	1.5452		46012	0.51	-4.53378		43956	1.49	1.90537		12452	-2.6845	0.750269
41518	0.58	0.655647		46021	-0.23	1.0728		43966	1.71	-0.928409		34367	-2.80735	-0.610119
38924	0.58	0.426298		27534	-0.51	-1.63482		43968	1.3	-0.102938		37027	-2.80735	0.226093
10024	0.58	0.213297		46043	-0.51	-0.444083		43968	1.71	-0.102938		33360	-3.16993	-1.16489
13360	0.58	0.0061262		46048	-0.33	0.405672		43970	1.27	-2.08298		38262	-3.22239	0.0662789
2648	0.58	0.00151648		54511	-0.33	-0.569345		33327	1.36	0.955812
54569	0.58	-0.18274		12679	-0.5	-0.7705		43990	-0.44	1.27314
36840	0.58	-0.595299		12779	-0.5	-0.278275		44014	-0.46	0.741282
49220	0.58	-0.738491		20424	-0.76	-5.0508		44015	-0.46	0.014948
43326	0.58	-0.85251		768	0.34	-4.92724		44027	-0.68	0.839155
46218	0.57	5.55005		46063	0.79	-0.275047		10286	0.49	-0.811105
42586	0.57	3.11247		46064	0.79	0.770898		33383	-0.63	0.399962
49064	0.57	2.1797		12605	-0.25	-0.721782		33383	-0.44	0.399962
46605	0.57	2.14254		46067	-0.25	-1.08491		54178	1.35	-0.301993
38497	0.57	1.70258		35949	-0.94	-2.2799		44042	1.79	-3.52031
36133	0.57	1.60394		35951	0.4	0.238733		33402	-0.76	-0.659084
42981	0.57	1.24302		46079	0.29	-0.135861		44051	1.57	-0.69192
49624	0.57	1.18527		35960	-0.35	-0.432836		10299	0.63	1.67484
50162	0.57	0.825125		12589	0.4	0.278352		44054	-0.88	1.24661
44576	0.57	0.561301		12572	0.42	0.729227		25769	1.27	-0.48154
17029	0.57	0.39712		35966	1.08	-1.92568		1494	0.54	-2.76362
27889	0.57	0.315952		12807	1.08	-3.0714		10284	1.38	-0.451548
41667	0.57	0.218592		46086	-0.43	-0.232709		44084	-0.84	1.03397
50163	0.57	0.0207252		46087	-0.43	-0.324327		44085	-0.77	-1.5436
45677	0.57	-0.0587957		46090	-0.22	-0.908615		44085	0.39	-1.5436
12043	0.57	-0.0741282		12732	-0.22	0.569484		44086	-0.77	0.204716
45676	0.57	-0.0789645		20460	0.92	-0.268144		44099	1.32	-2.35583
34636	0.57	-0.171157		46095	0.92	1.54184		33458	-0.69	1.2073
9609	0.57	-0.927208		46096	0.48	1.17883		10208	1.69	-2.45012
50357	0.57	-1.14991		46098	-0.31	-1.09548		6231	1.13	-2.22212
39062	0.57	-1.18153		46110	-0.31	0.849102		33499	-0.85	1.17788
36608	0.57	-1.24348		46112	0.28	-0.649642		33500	0.41	#DIV/0!
50037	0.57	-1.29203		3787	-0.3	-3.76581		33500	-0.5	#DIV/0!
41559	0.57	-2.29372		12868	0.57	-0.397976		44136	-0.71	0.594896
19552	0.57	-3.70294		36001	-0.34	-0.938938		33502	-0.51	0.160994
50353	0.56	3.84856		36001	0.57	-0.938938		25856	1.26	1.73116
41522	0.56	2.16817		46116	-0.34	-0.253324		10261	1.05	0.822902
46099	0.56	2.11454		46118	-0.28	-0.688323		25893	1.38	1.55855
48233	0.56	1.78235		36009	0.43	1.02398		44180	1.38	-1.3057
5491	0.56	1.34207		36014	-0.38	1.17871		33555	-0.77	1.1157
16922	0.56	1.32952		46126	-0.38	-0.134674		33568	-0.45	1.10873
49506	0.56	1.06334		46129	-1.3	-0.930046		33571	-0.22	-0.180284
46100	0.56	1.00061		46134	-0.28	-0.776716		33588	1.4	1.67308
49226	0.56	0.964999		36026	-0.28	0.411291		33589	1.4	1.29156
15802	0.56	0.30929		20504	0.38	0.172745		44213	-0.99	1.43525
44938	0.56	-0.0403199		20508	0.9	0.933802		10640	-1.36	5.45471
42569	0.56	-0.0430426		46154	0.24	-0.385121		33610	1.72	0.57556
45432	0.56	-0.070447		46160	-0.27	-1.06724		33611	1.72	-0.0616451
39888	0.56	-0.125066		27659	0.81	-0.714901		33616	-0.65	-0.68147
14771	0.56	-0.145906		42002	0.81	0.514148		33624	-0.8	1.92564
50545	0.56	-0.249933		36063	0.6	0.123548		18826	1.02	-0.00967748
55035	0.56	-0.377051		36063	-0.29	0.123548		44242	1.56	-1.872
43427	0.56	-0.825418		46169	0.6	0.478222		33631	1.56	0.636071
32634	0.56	-0.828949		46173	-0.27	-0.435067		33640	0.8	-0.249219
42568	0.56	-1.62775		36080	1.08	0.561117		33641	0.8	-1.42464
50546	0.56	-2.40219		36081	1.08	1.63976		44250	-0.3	0.409716
48235	0.55	1.75446		54534	0.41	0.464626		33648	0.25	-0.0741314
50431	0.55	1.29485		12645	0.24	0.55968		33648	-0.48	-0.0741314
31257	0.55	1.22269		36095	-0.26	0.315642		44255	1.42	-0.253971
14084	0.55	0.877389		46195	0.15	-1.71605		44256	1.42	-1.88535
50469	0.55	0.514401		46195	-0.2	-1.71605		44262	-0.63	-0.013639
38924	0.55	0.426298		54535	-0.3	0.0109375		44263	-0.45	-1.16621
14444	0.55	0.389714		54535	0.15	0.0109375		33664	-0.3	-2.33638
50468	0.55	0.0574709		36102	-0.3	-1.27978		44265	-1.31	-0.603054
50503	0.55	-0.265738		36104	0.54	0.292735		44269	-0.45	-0.0384911
50500	0.55	-0.411298		36105	0.54	0.828014		44269	-0.72	-0.0384911
38110	0.55	-0.703489		46199	1.32	1.50169		33677	-0.74	-0.0323278
47804	0.55	-1.17465		2418	1.76	1.32439		44275	0.91	-0.233728
50567	0.55	-1.19358		27709	-0.38	-2.45229		44285	-1.03	-1.07407
44100	0.55	-1.28541		46212	-0.39	0.438352		44286	-0.7	1.64834
50494	0.54	3.38059		46222	-0.49	-0.0931623		33704	-0.79	0.703214
45511	0.54	1.5788		27726	0.36	1.43645		33705	-0.79	1.14485
48869	0.54	1.49574		20608	-0.87	-2.86198		44301	2.2	-0.116505
54940	0.54	0.852324		27735	-0.87	-2.84553		44312	1.56	0.442339
9612	0.54	0.824131		12877	0.25	-0.536606		33731	-0.36	-0.0651534
4283	0.54	-0.0617873		36149	0.34	0.260055		44347	-1.22	1.44858
48658	0.54	-0.0741288		46231	0.34	-0.61346		3296	1.08	-0.370253
41458	0.54	-0.129961		46233	-0.28	-1.7409		10830	1.45	-1.79044
10902	0.54	-0.216024		12799	-0.27	1.03532		33783	-0.56	-0.074496
49300	0.54	-0.229402		36161	0.34	-0.456586		26029	1.62	-8.91816
42510	0.54	-0.259191		46243	-0.56	0.28075		44376	1.32	-1.75977
33318	0.54	-0.260543		5738	0.58	0.903958		26061	1.26	-0.218318
49301	0.54	-0.304294		36175	-1.98	-1.05078		44386	1.26	0.681333
47878	0.54	-0.368136		36175	0.58	-1.05078		44392	-0.58	-0.963521
18572	0.54	-0.641941		12902	-1.98	-8.55255		33814	-0.58	-0.47264
35876	0.54	-0.687112		27762	0.73	-1.87535		44394	1.48	-1.42879
45314	0.54	-0.843235		12583	0.73	2.0891		44395	1.48	-1.49012
46923	0.54	-0.935552		46265	-0.26	0.0828379		18940	1.48	-0.521585
35877	0.54	-2.45265		20657	0.34	-2.27706		44399	1.79	0.0447258
44820	0.53	2.06414		54547	1.75	0.338416		33840	-0.54	1.83
36771	0.53	1.92585		46275	1.75	6.1738		779	0.87	0.570895
48293	0.53	1.2478		46278	-0.65	-0.64488		33857	-0.55	0.440119
42962	0.53	1.16727		12762	0.58	1.64713		44432	-1.35	1.67682
44821	0.53	0.822979		8091	0.58	-0.502929		44442	1.69	-1.13271
7107	0.53	0.783845		46282	-0.53	-1.56145		44443	1.69	-0.868385
14457	0.53	0.235197		3843	0.74	-0.834505		33888	1.55	-0.10386
42822	0.53	0.143524		46285	0.74	-0.0949863		10781	1.46	-0.216471
37734	0.53	-0.0304089		50959	0.38	0.0736219		44468	-0.76	0.636088
47504	0.53	-0.206877		46289	-0.38	-0.201329		33914	-0.76	0.633227
42960	0.53	-0.369281		46289	0.38	-0.201329		33915	-0.87	0.925827
48292	0.53	-0.553596		12737	-0.38	-0.991926		33916	-0.87	0.114869
46937	0.53	-1.46912		46291	-0.17	-2.16445		10835	1.11	-0.891983
46513	0.52	4.09892		46291	-0.38	-2.16445		26173	0.99	1.62442
45935	0.52	1.11171		46292	0.49	0.721792		44517	-0.69	1.13587
49361	0.52	0.597959		12578	0.49	0.586987		10747	-1.04	1.621
11183	0.52	0.388002		36221	0.59	-2.07195		44522	0.85	-0.892289
49362	0.52	0.212561		46296	0.46	-0.312151		44523	0.85	1.00715
44761	0.52	-0.0749532		36226	0.46	-2.32193		44525	-0.95	1.08114
13095	0.52	-0.15511		46297	0.46	0.477884		44549	1.66	-0.927892
35771	0.52	-0.29881		46300	-0.63	0.784306		34010	1.66	-0.525959
35620	0.52	-0.757988		46302	-0.63	-0.515877		34011	-0.65	1.92679
18228	0.52	-0.769388		46304	0.35	-0.117195		44555	1.48	-1.82533
54476	0.52	-2.01832		46307	0.39	-1.53125		44555	-0.72	-1.82533
36403	0.51	2.11722		46310	-0.2	-1.4944		10788	1.09	0.473161
46446	0.51	1.72455		46310	0.34	-1.4944		44564	-0.67	0.306991
49218	0.51	1.45829		20708	-0.2	-1.29652		34026	-0.67	1.16933
50592	0.51	1.268		12588	-0.87	-0.160977		19094	-1.14	-0.0624066
48866	0.51	1.16206		27838	-0.92	-3.93717		44582	-1.14	0.847867
44850	0.51	1.02835		36256	0.84	-1.15897		44583	-0.89	-0.278495
48599	0.51	1.00464		36257	0.84	-1.00065		34078	-0.94	0.313733
44930	0.51	0.965221		31408	1.14	-2.13636		34079	0.38	#DIV/0!
37873	0.51	0.926562		31409	1.14	-0.601018		44611	0.97	#DIV/0!
44582	0.51	0.847867		8866	0.44	1.15792		44612	-0.3	0.509347
50052	0.51	0.794314		31433	-0.53	-2.67226		10902	0.69	-0.216024
40349	0.51	0.493284		31440	-0.32	-1.01508		44618	0.79	-1.07413
49839	0.51	0.410966		9090	0.27	0.488871		10782	0.72	-2.64134
39438	0.51	0.371656		9090	-0.3	0.488871		34091	0.72	-0.215821
46635	0.51	0.11893		31458	0.66	-0.723957		34093	1.07	0.984681
48883	0.51	-0.451783		42467	0.28	-0.66351		44623	1.07	-0.909192
40644	0.51	-0.728623		42474	-1.86	-6.83129		34096	0.85	0.0264297
48447	0.51	-0.862035		17198	-1.86	-1.45883		41850	1.1	0.48797
51169	0.51	-0.902444		31474	1.45	-3.33839		41856	1.91	-2.39463
44684	0.51	-1.39646		42477	1.45	-2.02367		44658	-0.78	-0.680652
42755	0.51	-1.91585		42481	-0.33	1.89067		44658	-0.58	-0.680652
40362	0.51	-2.62857		17199	-0.69	-0.789881		34138	1.62	0.469506
40453	0.51	-3.20507		53935	0.28	-2.88514		44673	-0.81	1.8085
35568	0.5	3.51004		53935	-0.22	-2.88514		26336	1.09	-0.307472
48789	0.5	1.38527		9462	0.28	2.36726		34168	-0.41	-0.0063294
42816	0.5	1.3337		9033	-0.23	0.120372		44694	-0.49	-1.44112
46096	0.5	1.17883		3311	0.35	0.528795		44694	0.61	-1.44112
42918	0.5	0.728084		31494	-0.39	-2.11019		34180	-0.41	0.636356
45776	0.5	0.537219		31494	-0.31	-2.11019		44695	1.84	-1.69553
43818	0.5	0.46379		42494	0.51	0.0293502		44711	0.8	0.486447
32031	0.5	0.432533		42494	-0.39	0.0293502		41583	-0.36	0.465706
43603	0.5	-0.0741141		42496	-0.41	-0.224445		41584	0.26	-0.65936
39214	0.5	-0.20163		42498	-0.26	-1.15459		50590	-0.51	0.264952
44226	0.5	-0.691598		42500	-0.25	-0.0489085		50597	-0.53	-2.73997
41510	0.5	-2.08909		42501	-0.25	-0.338104		50602	0.73	0.522279
50535	0.5	-2.21645		42504	-0.29	-0.186803		41599	0.73	0.53203
41511	0.5	-5.22633		42506	1.15	2.91294		50604	0.86	-1.84468
38343	0.49	2.77618		42507	1.15	0.143284		50605	-0.54	-1.40413
45624	0.49	2.24159		31529	0.31	0.0684654		41604	-0.56	-2.60338
45623	0.49	2.21852		24362	0.31	1.24037		41604	-0.54	-2.60338
42732	0.49	1.34092		9180	0.62	-2.04687		31367	-0.56	1.72978
11462	0.49	1.27882		42535	-0.25	-0.92427		50610	-1.05	0.431902
49879	0.49	1.12407		9538	-0.25	-1.47398		50616	-0.37	-0.736022
34543	0.49	1.03478		42542	0.78	0.367283		41618	-0.37	1.51061
46364	0.49	1.02936		31558	-0.27	-0.868813		50622	-0.12	0.656577
31339	0.49	0.979329		31559	-0.27	-0.147131		50623	-0.6	0.0763262
49224	0.49	0.857116		42543	0.44	1.16326		50630	1.65	-2.86716
48643	0.49	0.662838		9185	0.44	-0.883789		17135	1.47	1.14232
47796	0.49	0.575688		42548	0.4	0.088389		50640	-0.32	-0.0245061
41356	0.49	0.466429		17259	0.4	1.14171		50642	1.12	0.307349
42958	0.49	0.40714		42552	0.5	0.302016		41386	0.25	0.34084
46381	0.49	0.391378		42556	-0.74	-2.29629		50429	-0.62	1.81623
7073	0.49	0.215987		42557	-0.74	-0.742032		50430	-0.55	-0.577022
42959	0.49	0.175956		42560	-0.28	-0.844448		50430	1.08	-0.577022
16861	0.49	0.0863359		42560	-0.29	-0.844448		50430	-0.49	-0.577022
50578	0.49	-0.0741293		31578	-0.28	0.397249		50431	-0.44	1.29485
49690	0.49	-0.194729		42566	0.57	1.53371		55197	1.36	1.72588
39374	0.49	-0.490173		42568	-0.82	-1.62775		55198	1.36	1.3786
22993	0.49	-0.580425		42570	-0.74	-4.18906		50440	1.56	1.55893
27817	0.49	-0.760296		42571	-0.74	-1.19931		50441	1.56	0.445276
46363	0.49	-2.01		42577	0.23	-2.94572		50445	1.05	0.281388
47265	0.48	2.152		42577	-0.23	-2.94572		41409	1.39	-0.499064
50365	0.48	2.09683		31599	-0.23	0.454318		41411	1.05	0.291506
42950	0.48	1.49197		51305	-0.61	0.588604		41417	1.3	0.469925
42437	0.48	1.17378		42584	-0.61	-0.105749		50461	1.3	-0.126618
16379	0.48	1.03921		42587	-0.52	-0.913802		50464	1.73	-0.0873387
43052	0.48	0.659702		42588	-0.52	0.273668		55206	-0.85	0.461917
47677	0.48	0.531852		42590	-0.63	0.0553015		50473	-0.69	-0.157268
37949	0.48	0.372953		42591	-0.72	0.560785		50474	1.22	1.71686
44015	0.48	0.014948		42592	-0.72	0.0126247		50474	-0.69	1.71686
45757	0.48	-0.0322134		42593	0.51	-0.38544		24119	1.22	-0.149969
48556	0.48	-0.26176		42594	0.51	0.872916		50476	1.22	-1.06737
46112	0.48	-0.649642		42600	-0.35	-1.1191		24120	1.21	0.0408635
42949	0.48	-0.773582		24439	-0.3	0.845818		2845	1.21	2.3885
39045	0.48	-0.908146		42603	-0.87	-0.2124		50491	0.83	1.71776
46233	0.48	-1.7409		42604	-0.87	-2.00924		50492	0.83	-3.34134
31650	0.48	-2.37877		42606	-0.53	0.995318		50494	-0.81	3.38059
22315	0.48	-4.27594		8167	-0.53	-0.461153		50496	-0.95	-0.751039
44092	0.47	3.84733		31632	-0.53	-1.41863		50503	-0.89	-0.265738
39347	0.47	2.43258		42608	0.84	-0.773416		4823	-0.71	-2.49371
48795	0.47	1.82844		42611	0.89	0.417997		50508	-0.63	-2.39609
49933	0.47	1.26067		42612	0.89	0.98905		55209	0.89	-0.0191822
50005	0.47	1.24055		42613	0.89	0.185849		55209	1	-0.0191822
42677	0.47	1.07562		17324	0.58	-1.68574		41476	0.89	-0.763668
48192	0.47	1.07432		9199	0.58	-1.57552		50510	-0.91	0.16577
34975	0.47	0.995411		42619	1.23	-1.15776		50516	0.92	-0.968256
43654	0.47	0.925885		17326	1.23	1.84616		50519	1.58	-0.119827
48711	0.47	0.909317		41659	-1.1	-5.5117		41489	0.97	-0.452643
49629	0.47	0.66594		31652	0.38	-1.91062		8596	0.41	-0.393141
5904	0.47	0.414038		17332	0.38	0.184408		41496	-0.38	-1.77888
43859	0.47	0.368385		42624	0.35	-0.255181		50527	1.39	-1.72141
34976	0.47	0.237806		42625	0.35	0.132163		24161	1.39	0.138062
42676	0.47	0.184604		17335	-0.27	-4.66614		50535	1.27	-2.21645
10497	0.47	0.0307344		3851	-0.27	-1.26398		41511	1.41	-5.22633
46535	0.47	-0.481064		42638	-0.15	-0.572883		41512	1.41	-1.24329
39247	0.47	-0.618877		42638	-0.16	-0.572883		17043	1.41	-0.30872
49934	0.47	-0.709976		42642	-0.43	-0.408467		50540	1.37	-1.19903
49117	0.47	-1.34914		42643	-0.43	-0.0493851		50542	1.16	-4.18399
47715	0.46	4.95563		31683	0.85	-0.421789		55215	1.16	1.01156
49109	0.46	4.25935		17362	-0.3	1.03823		50545	2.22	-0.249933
46659	0.46	2.49122		24493	-0.3	0.621443		50546	2.22	-2.40219
48125	0.46	2.25406		42653	0.53	-1.04332		24186	0.95	-0.0887324
16962	0.46	2.25257		42663	-0.49	-0.749859		24186	1.2	-0.0887324
45361	0.46	1.55129		31702	-0.49	-1.07801		17044	1.59	1.18278
19831	0.46	1.50109		8755	-0.49	-0.934453		50551	1.59	0.297189
48087	0.46	1.19537		31722	0.76	0.218914		41530	1.11	0.177914
33915	0.46	0.925827		9251	0.76	0.30642		24195	0.94	-1.34082
43941	0.46	0.745393		17401	-0.55	-0.498143		24195	1.21	-1.34082
42896	0.46	0.718918		31725	-0.55	-2.04999		42398	1.26	-0.159447
49141	0.46	0.594431		42687	0.66	0.347351		50561	0.97	-0.449248
42757	0.46	0.337241		53969	0.76	0.56018		50562	1.45	-0.624328
49303	0.46	0.170473		42694	0.64	1.94914		50564	1.11	-0.122696
49110	0.46	0.142015		41667	0.64	0.218592		50569	1.02	0.182869
46148	0.46	0.127623		8976	0.31	-0.249061		50570	1.02	0.381934
33916	0.46	0.114869		17414	0.31	-1.68898		50572	-0.89	-0.373873
34710	0.46	0.0259083		8720	-0.2	-2.30299		41559	1.94	-2.29372
49142	0.46	-0.125848		31764	0.73	0.874884		50575	1.15	-1.45744
39719	0.46	-0.449551		31764	0.34	0.874884		50576	-0.65	-0.851759
54343	0.46	-0.49999		8686	0.73	-1.15355		41562	0.86	-2.40365
47264	0.46	-1.20273		42714	0.73	-0.158675		50577	0.96	-1.87626
31819	0.46	-1.4624		8940	0.29	1.87201		31339	1.25	0.979329
42477	0.46	-2.02367		42721	-0.23	0.25248		17029	-0.64	0.39712
48667	0.46	-2.34407		8950	0.49	-0.260073		17029	1.25	0.39712
46657	0.45	2.97003		42741	0.83	1.13145		50582	-0.64	0.385312
47349	0.45	2.75885		42742	0.83	-0.0964624		24223	0.4	0.336389
44432	0.45	1.67682		42743	0.83	1.73459		50585	-0.56	-0.705981
50062	0.45	1.23999		42746	1.32	1.88684		8538	0.49	-0.790982
34920	0.45	1.18127		24610	1.32	1.80403		48919	0.75	-2.32123
23706	0.45	1.18032		31811	0.6	-0.366225		48920	0.75	-4.91161
42942	0.45	0.81553		41676	0.6	-2.95858		48930	1.31	0.34535
23709	0.45	0.650389		42754	-0.22	-0.296136		48934	-0.5	0.0969735
48566	0.45	0.597798		42755	-0.22	-1.91585		51174	1.47	-0.819496
34919	0.45	0.517163		31819	-0.29	-1.4624		48941	1.24	-2.79867
45268	0.45	0.512219		42758	0.33	-0.451295		22873	1.47	-2.49689
48567	0.45	0.427659		6580	0.45	0.46716		48943	-0.77	-0.337209
39057	0.45	0.167218		31827	0.45	-0.0392479		39557	-0.6	0.0277387
47348	0.45	-0.178194		42763	-0.52	1.15534		39557	-0.66	0.0277387
50964	0.44	2.40273		42763	0.45	1.15534		39571	-0.65	1.06333
48093	0.44	0.617102		9609	-0.24	-0.927208		39572	-0.65	1.21531
48083	0.44	0.609141		9078	0.86	2.65246		39573	0.88	0.996161
22677	0.44	0.379517		31831	0.86	0.406396		39573	-0.65	0.996161
46387	0.44	0.00231711		8670	-0.35	1.50062		48962	1.12	-0.722245
46862	0.44	-0.796497		42767	-0.35	1.75105		48962	1.16	-0.722245
47674	0.43	7.53762		42770	-0.21	0.316229		15689	0.94	0.0507956
12612	0.43	3.9837		17495	-0.21	0.689572		54973	1.33	0.848887
34932	0.43	2.51823		7349	-1.76	-3.4989		39610	-0.66	-1.07438
25840	0.43	1.81339		17504	-0.28	-1.07382		15563	0.87	0.0325867
48622	0.43	1.78511		31846	0.41	0.965668		49017	-0.54	0.0969721
25856	0.43	1.73116		42776	0.41	-1.02686		49018	-0.54	-0.444982
34303	0.43	1.55082		9046	0.43	0.764689		49020	0.39	1.10453
34931	0.43	1.51085		42793	-0.73	0.234952		54982	1.51	-2.63842
44128	0.43	1.39912		31870	0.55	-0.0878042		54983	1.23	-4.66507
44790	0.43	1.05757		17519	0.55	-1.30004		49037	-0.38	1.88921
31980	0.43	0.662817		31879	0.22	-0.754145		15516	0.94	-1.87855
16052	0.43	0.578233		42800	0.91	0.629246		49040	-0.23	0.57598
45323	0.43	0.540917		17531	0.91	2.53505		49040	0.31	0.57598
45483	0.43	0.0423927		8747	0.91	1.32378		49041	-1.67	0.59248
44793	0.43	0.033017		9554	0.84	0.211345		54986	-1.67	8.68882
39131	0.43	0.0311651		17545	0.84	-0.906379		54987	-1.67	12.6421
31981	0.43	-0.162547		42824	-0.33	-1.55109		52498	-1.67	9.98465
45275	0.43	-0.557539		31918	0.27	0.550236		51183	-1.67	10.3595
19314	0.43	-1.46607		31919	0.27	-0.942583		49062	-0.88	1.84871
38760	0.43	-1.64006		42830	0.79	0.4896		49064	-0.88	2.1797
34307	0.43	-1.79787		42831	0.79	-3.02426		49065	1	0.00850914
44099	0.43	-2.35583		42836	-0.66	1.97064		49066	1.37	1.8019
48974	0.43	-3.59907		41686	-0.66	-0.940264		39708	-1.09	0.288351
50016	0.42	2.75658		42838	-0.37	0.000420931		39717	-1.24	-0.731256
34754	0.42	2.28878		8659	-0.37	0.684861		49084	1.22	-1.55017
44577	0.42	1.38462		42841	0.4	0.0375288		49084	-0.53	-1.55017
45582	0.42	1.3197		42846	-0.23	1.49276		49093	1.43	-4.29533
31997	0.42	1.24947		8840	0.51	0.938191		39741	0.41	-1.4526
49410	0.42	1.20863		31948	-0.3	0.505658		15555	1.26	0.0389133
43539	0.42	1.12591		9491	-0.3	0.716643		49117	-0.8	-1.34914
47090	0.42	1.07694		9312	0.87	-3.23241		49122	-1.37	1.59986
46939	0.42	0.804252		51406	-0.22	0.428544		49129	-0.17	0.16605
45097	0.42	0.614936		42861	-0.72	-1.67798		40280	0.37	-0.395989
39265	0.42	0.588828		31963	-0.24	0.776857		49550	1.83	-1.69845
37960	0.42	0.447581		24739	-0.24	-4.54773		49555	-0.39	0.285356
35314	0.42	0.155839		42868	0.75	0.299227		16120	1.3	-0.238463
33977	0.42	0.0957949		31968	0.75	-1.98159		49562	-0.72	0.533562
46938	0.42	-0.065714		42870	-0.5	-4.35682		49571	1.67	2.57674
44519	0.42	-0.435902		42881	-0.63	-0.696424		8457	1.75	-5.03496
45287	0.42	-0.508584		31991	0.45	1.60602		49575	-0.4	0.7466
18473	0.42	-1.19448		42884	0.45	1.62753		49576	-0.4	-1.18963
45098	0.42	-1.51616		31997	-0.3	1.24947		40325	-0.74	-0.782579
48660	0.41	5.31524		17633	-0.17	-0.53986		40325	-0.49	-0.782579
54229	0.41	2.91843		32014	1.4	1.55484		40325	1.45	-0.782579
17135	0.41	1.14232		42911	0.55	1.55585		4014	1.15	-0.75218
36142	0.41	1.04364		42913	0.79	-0.0875186		30471	1.15	-3.10963
54940	0.41	0.852324		32027	-0.59	-1.277		49591	-0.52	0.375128
9046	0.41	0.764689		32031	-0.33	0.432533		49595	-1.45	0.165931
42726	0.41	0.560594		9634	-0.29	-2.67345		40338	-1.45	0.367882
49538	0.41	0.480047		42932	-0.29	0.0758859		49605	-0.76	-2.39598
16517	0.41	0.464131		42941	0.31	1.67923		49612	-0.7	-0.74631
49539	0.41	0.390795		42942	0.31	0.81553		49613	-0.7	1.19176
36143	0.41	0.360501		7617	-0.36	0.483348		49625	-0.61	-1.22617
36058	0.41	0.314136		42946	-0.36	1.14924		49629	-0.74	0.66594
38948	0.41	0.306466		42948	0.44	-0.281724		40381	-0.74	-0.860727
43106	0.41	0.268171		42948	-0.14	-0.281724		55079	0.66	-2.76375
37719	0.41	0.231568		42949	0.44	-0.773582		49650	1.04	0.142294
32251	0.41	0.160974		42949	-0.14	-0.773582		49665	1.05	2.01374
12265	0.41	-0.137434		42950	0.44	1.49197		49666	1.49	-0.625683
47203	0.41	-0.244813		42953	-0.16	-1.0639		40441	0.57	-0.281364
50012	0.41	-0.247796		42958	0.46	0.40714		16073	1.62	-1.94493
43105	0.41	-0.412764		2761	-0.63	0.598561		23399	1.39	-2.25705
50515	0.41	-0.448205		42975	0.53	1.01536		40453	1.65	-3.20507
47518	0.41	-0.514403		32099	0.53	0.151973		55086	1.98	-0.859659
46165	0.41	-0.589038		42977	1.18	0.0596107		49693	-0.62	-1.59847
50105	0.41	-0.62872		42978	1.18	-1.35762		49701	0.94	-4.858
31781	0.41	-0.698168		54017	1.39	-4.02895		49702	1.57	0.909633
35839	0.41	-0.843942		42980	1.39	1.28119		40467	1.57	-0.663497
48479	0.41	-0.871448		42981	0.27	1.24302		23423	-0.32	0.197173
41413	0.41	-2.55336		42982	0.27	-0.659709		40470	-0.64	-0.127902
9462	0.4	2.36726		54019	-0.41	-0.440482		40474	0.17	#DIV/0!
48730	0.4	2.22618		7114	0.51	0.823268		40475	0.41	0.80025
45794	0.4	1.79235		24838	-0.27	1.96073		23429	1.22	-0.463425
49926	0.4	1.43747		24838	0.51	1.96073		49728	-1.51	1.76413
43725	0.4	1.40567		42995	0.35	-0.372258		49738	1.45	-0.960893
43726	0.4	1.33667		42996	0.35	0.0330094		40510	-1.01	0.181205
52450	0.4	1.17178		5588	0.52	-0.598341		49757	-0.65	-1.0523
35589	0.4	0.730185		8810	0.49	0.505537		49758	-0.65	1.20609
6052	0.4	0.717376		24865	0.49	1.02751		40534	-0.71	-0.470063
48535	0.4	0.400093		54026	-0.4	-0.776672		40535	-0.68	0.247767
43370	0.4	0.34277		43008	-0.62	-0.283674		16162	1.58	-1.04716
45978	0.4	0.315589		107	-0.45	0.2529		52619	1.37	-2.70062
43371	0.4	0.0687828		8802	-0.24	-1.28373		49786	-0.74	-0.161891
13360	0.4	0.0061262		43018	-0.29	0.116178		49787	-0.74	-0.85416
35832	0.4	-0.113849		43021	0.56	-0.451913		23489	-0.3	1.16011
42754	0.4	-0.296136		43022	0.56	-0.112497		40573	1.1	-0.160745
46302	0.4	-0.515877		24886	0.26	0.0611273		49791	1.1	-0.0679763
46511	0.4	-0.793767		9235	0.78	-1.76697		49797	1.14	-0.316594
49318	0.4	-1.13604		54027	0.78	2.47179		16262	0.64	-0.891266
46291	0.4	-2.16445		17766	0.78	2.20791		49802	1.5	-0.757514
41676	0.4	-2.95858		9476	-1.27	-0.706547		49815	-0.49	1.59747
35233	0.39	1.63415		43033	-1.27	0.539871		49816	1.32	0.184961
45274	0.39	1.46913		43034	-0.19	1.19184		40625	-0.42	Err:502
45891	0.39	1.38952		32173	0.59	0.537867		49829	-0.35	1.13508
45890	0.39	1.15661		43041	-0.4	1.13055		16195	-0.73	-0.134349
36105	0.39	0.828014		32178	-0.34	0.372913		39785	-0.68	-1.28227
35590	0.39	0.755417		43044	1.19	-1.17285		39785	0.4	-1.28227
42799	0.39	0.731981		43044	-0.34	-1.17285		39786	-0.68	0.662811
43686	0.39	0.331547		9210	1.19	-3.48236		49147	-0.76	0.018427
11826	0.39	0.245778		43051	0.78	1.17285		49148	-1.36	-0.811859
43529	0.39	0.0834074		9372	-0.89	-2.68686		49150	-1.32	-1.1045
47543	0.39	-0.0686325		9017	-0.89	-0.497502		49151	1.32	-2.07161
54087	0.39	-0.255462		43058	0.28	2.21555		39838	-0.74	-0.472665
43405	0.39	-0.574746		32198	0.28	1.39904		49201	1.1	-0.669003
33661	0.39	-0.795832		17794	-0.29	0.561714		49202	0.54	0.838724
46851	0.39	-0.815478		43060	-0.29	1.48246		15699	1.1	-2.01252
46852	0.39	-1.55526		43063	1.06	1.11349		49212	1.05	-0.311229
43460	0.39	-1.67662		41702	1.06	-1.29938		49213	1.05	0.37756
43687	0.39	-2.04256		1690	0.37	0.636696		2936	1.13	0.437965
9983	0.39	-3.72898		43081	-0.15	0.789734		39901	-1.31	0.804182
38829	0.38	3.24901		43085	-0.28	-0.572741		49237	-1.08	0.220879
20716	0.38	2.2478		43086	-0.28	0.614014		39906	0.43	0.247677
42126	0.38	1.92505		32237	0.51	1.13511		39906	-0.77	0.247677
6839	0.38	1.24012		43098	0.85	1.5957		49254	0.97	-0.192057
46234	0.38	1.17983		43099	0.85	-1.87044		49261	1.19	-1.02671
50463	0.38	1.03916		43104	-0.63	0.248148		49265	1.53	0.217257
47338	0.38	0.828449		43105	-0.63	-0.412764		39943	-0.64	-0.528713
33473	0.38	0.807648		32251	1.21	0.160974		39943	-0.6	-0.528713
35741	0.38	0.650571		32260	-0.39	-0.364913		49268	-0.64	1.24097
44417	0.38	0.597576		32261	0.29	-0.0403004		49275	0.43	-2.68289
53969	0.38	0.56018		32261	-0.39	-0.0403004		49297	-0.5	0.155676
6254	0.38	0.211559		43120	0.79	-0.558997		49302	1.17	0.65185
4129	0.38	-0.231743		43124	0.38	0.293512		49306	1.01	1.34815
44137	0.38	-0.591071		43124	0.51	0.293512		49307	1.01	0.0475887
10852	0.38	-0.655591		17846	0.38	-0.918401		55029	-0.99	2.65545
11032	0.38	-1.63093		43126	-0.28	0.204728		49325	1.67	-0.623894
33504	0.38	-1.65508		43126	0.38	0.204728		49326	1.67	-0.39162
26363	0.38	-2.54707		43128	-0.6	0.435312		49332	0.84	0.15299
37774	0.37	3.15788		24978	-0.6	-1.29945		40022	-0.69	-1.29648
47534	0.37	1.73248		43131	1.06	1.25348		55035	0.33	-0.377051
34280	0.37	1.08829		43132	-0.25	-0.220573		40038	-0.38	-0.0750629
38650	0.37	0.911654		43134	-0.34	1.33845		40038	0.33	-0.0750629
47523	0.37	0.852877		43135	-0.34	-1.74342		40070	0.84	-0.996764
37456	0.37	0.765387		17860	0.4	0.877497		40078	-0.41	-2.22348
16063	0.37	0.6601		43146	-0.85	-1.0586		40080	1.47	1.20405
39650	0.37	0.607371		24996	-0.62	0.590886		23198	0.43	0.581041
32848	0.37	0.574609		43152	0.75	2.5769		40163	1.66	0.416744
42770	0.37	0.316229		25000	0.75	0.377475		49457	1.66	-2.81837
43830	0.37	0.239478		32316	0.94	0.80034		15977	1.57	0.147014
49570	0.37	-0.166424		43157	0.94	0.365032		49474	0.49	-1.1625
13230	0.37	-0.236405		43162	0.4	-1.27447		15913	-0.2	0.922671
15186	0.37	-2.78955		43163	0.4	0.0822242		15922	0.67	-0.831089
35525	0.36	3.47016		32326	-0.65	-1.87235		40219	-0.62	-1.43355
49305	0.36	2.30191		32327	-0.65	-0.387948		40219	-0.42	-1.43355
10954	0.36	2.09579		43169	0.58	-2.51952		49501	-0.62	1.58225
54381	0.36	1.95562		43171	0.94	-0.190259		40228	-0.57	2.51045
45476	0.36	1.74348		43174	-0.46	0.659134		49509	1.47	0.872801
39559	0.36	1.68075		43174	0.35	0.659134		49509	-0.57	0.872801
48951	0.36	1.6099		43175	-0.46	-0.266425		23286	0.99	-2.04977
43899	0.36	1.52007		43184	0.57	1.53098		23314	1.07	-0.170807
39572	0.36	1.21531		17895	0.57	-0.613125		40273	1.07	-1.10703
41170	0.36	1.18831		3281	0.3	-0.180837		51214	1.06	-2.5331
11841	0.36	1.14001		17909	0.3	-0.112945		40278	0.52	-0.0743031
39571	0.36	1.06333		8860	-0.64	0.158432		50240	1.04	0.0459646
46198	0.36	0.826324		32365	0.86	-5.54072		50272	0.99	-0.483129
21970	0.36	0.733213		9223	0.59	-0.364574		50283	0.31	0.553849
44554	0.36	0.390182		9258	0.59	-2.78199		50288	1.8	-0.465643
45940	0.36	0.356219		43205	-0.96	-2.08426		41214	0.91	0.218992
45939	0.36	0.334724		8706	-0.96	-0.0202053		50303	-0.56	-0.535798
40842	0.36	0.215615		43209	3.07	-0.939908		50315	-0.76	2.42831
38678	0.36	0.214785		17928	-0.18	0.638214		50347	1.2	0.632383
45402	0.36	0.114874		43211	-0.18	-0.426117		40967	-0.54	0.632131
24019	0.36	0.0974046		32379	1.48	-1.81261		16632	-0.29	1.20474
36842	0.36	0.0372744		32390	-0.38	0.100617		50098	-0.71	-1.24283
43898	0.36	0.0335433		43223	-0.38	-0.924571		16581	1.55	-1.73733
9355	0.36	-0.0764881		43225	-0.4	-1.20687		50103	1.55	-1.29618
38809	0.36	-0.11035		43226	-0.4	-0.611262		50113	0.82	-0.538161
10974	0.36	-0.220989		43229	-1.62	-1.32394		50113	-0.45	-0.538161
45477	0.36	-0.53584		43234	-0.88	-2.14104		40994	-0.84	-0.315346
48950	0.36	-0.658028		43235	-0.88	0.289306		50157	1.18	0.0514329
40841	0.36	-0.675531		43236	2.14	0.262515		50164	-0.6	-1.27599
38679	0.36	-1.02973		43237	2.14	3.98231		50164	-0.63	-1.27599
40447	0.36	-1.18238		25067	-0.22	0.316689		50171	-0.6	-0.625554
50259	0.36	-1.61109		50695	-0.22	0.0846146		50179	1.42	0.391288
34868	0.35	2.44036		17948	0.89	0.206242		52678	1.22	1.62694
43956	0.35	1.90537		17967	0.34	0.0934654		50187	-0.53	-1.29651
31437	0.35	1.66662		9241	0.45	0.570923		30960	1.43	-1.42172
48315	0.35	1.01527		17974	-0.36	-4.13445		50209	-1.08	0.0530535
37868	0.35	1.00304		54064	0.43	-1.733		49984	0.4	-2.38077
49822	0.35	0.983724		43259	0.45	0.285912		49984	-0.56	-2.38077
41450	0.35	0.901646		9323	0.37	-0.679451		49986	-1.25	0.196718
39015	0.35	0.852301		8741	0.32	-0.228281		49989	1.5	-0.347977
47610	0.35	0.84475		43280	1.42	1.44157		49989	0.95	-0.347977
31254	0.35	0.812474		32462	1.42	-2.56882		49994	-0.32	0.52302
17928	0.35	0.638214		25133	-0.84	-2.44585		40841	0.52	-0.675531
35098	0.35	0.494909		18008	-0.84	1.11152		40842	0.52	0.215615
46339	0.35	0.35714		43283	0.58	0.192267		40844	-0.43	0.265935
49237	0.35	0.220879		50701	0.58	-1.56425		4342	1.09	-2.00903
14391	0.35	-0.0197582		43287	-0.7	1.26691		40861	-0.7	1.12388
48678	0.35	-0.0709521		32471	-0.7	-2.07413		40863	-0.67	0.282587
49326	0.35	-0.39162		43299	0.82	-0.978602		52648	-0.47	-2.51446
48264	0.35	-0.630626		43300	-0.26	0.0961879		52648	0.33	-2.51446
50485	0.35	-0.735965		43303	-0.61	-0.932055		50019	-0.64	2.14576
49802	0.35	-0.757514		43304	0.6	0.0428428		40874	0.4	-2.54126
55086	0.35	-0.859659		43305	0.6	1.25326		40874	-0.64	-2.54126
51232	0.35	-1.20366		32491	-1	0.659038		50024	1.78	0.358073
34555	0.35	-1.25653		18027	-1	-2.3004		3262	1.13	-2.21368
22525	0.35	-1.3439		9947	-0.95	-1.9429		40895	-0.64	1.62641
49693	0.35	-1.59847		18036	1.26	0.438126		50052	0.9	0.794314
50486	0.35	-1.85001		18036	-0.95	0.438126		50062	0.3	1.23999
48868	0.35	-2.35705		43324	0.57	1.08958		23706	0.3	1.18032
44984	0.35	-3.14961		18049	1.56	2.98866		23709	0.92	0.650389
45021	0.35	-4.65711		43334	1.56	-2.05174		50071	1.64	-3.30074
46705	0.34	2.3985		32524	0.44	-0.16528		40938	-0.76	-1.65907
1990	0.34	2.25758		43335	0.44	-0.857095		16511	1.1	0.521027
38475	0.34	1.87001		9709	0.43	-1.19227		40952	-0.62	-1.64621
49066	0.34	1.8019		9709	-0.33	-1.19227		55138	-0.62	-3.49232
46838	0.34	1.75848		32539	-1.03	-1.52914		2739	-0.95	0.222255
42680	0.34	1.39396		43345	-1.03	-1.12127		2382	1.5	-0.490318
35118	0.34	1.27061		43348	-0.98	-2.84014		40634	-0.52	0.188791
39079	0.34	1.22759		43349	-0.98	0.621492		40634	-0.44	0.188791
45644	0.34	1.083		43354	-0.22	0.543273		40644	0.47	-0.728623
48171	0.34	0.953996		43360	-0.84	-1.15448		40651	-0.6	-2.68878
39080	0.34	0.857212		43363	0.41	-2.44316		40658	-0.56	0.622218
9070	0.34	0.835864		43365	0.79	-2.57795		49858	0.46	1.54929
44062	0.34	0.815076		3940	-0.26	0.167973		40672	-0.52	-1.83541
31963	0.34	0.776857		43375	-0.37	-0.532762		40672	0.37	-1.83541
47788	0.34	0.673176		25204	-1.25	-1.60731		40672	-0.8	-1.83541
50185	0.34	0.640709		32585	-0.24	0.975504		49860	-0.52	0.415902
43729	0.34	0.577241		9897	-0.24	0.401034		49883	-0.6	-0.570644
48096	0.34	0.568063		18087	-0.24	-1.12487		49883	-0.84	-0.570644
50514	0.34	0.564189		25217	-0.43	-1.72403		49887	-0.61	-2.79856
45356	0.34	0.447158		25218	-0.43	-2.02113		49926	1.18	1.43747
49834	0.34	0.315852		43394	-0.59	0.456614		49927	-1.89	2.91116
46117	0.34	0.20484		54086	-0.28	0.276331		16295	-1.89	2.35751
49833	0.34	-0.0828128		43401	-0.28	0.224318		49937	1.1	-1.786
38474	0.34	-0.142299		43402	-0.35	-0.263791		23629	2.02	-3.02796
45664	0.34	-0.530228		43407	-0.45	-0.784177		40791	2.13	-2.38006
47789	0.34	-0.648125		43408	-0.45	-0.393238		49964	2.09	0.905589
45416	0.34	-0.797436		43412	0.96	0.20369		49978	1.27	-0.758162
50513	0.34	-0.89417		43413	0.39	-0.390739		16364	1.27	0.418497
48701	0.34	-0.981544		54088	-0.46	-2.28625		49980	0.48	-0.7209
49474	0.34	-1.1625		43417	-0.23	0.787742		41286	-0.41	-1.07416
34592	0.34	-1.16637		43418	0.27	-0.930296		6435	-0.74	-0.0542339
36162	0.34	-1.2509		43418	-0.23	-0.930296		16856	-0.2	1.16166
10640	0.33	5.45471		32629	-0.59	-0.0740992		50356	1.99	-0.502762
38518	0.33	2.24404		43423	0.93	-0.192935		50366	-1.91	-0.353806
46392	0.33	2.19503		10068	0.49	-1.79083		51279	-1.91	2.6238
36337	0.33	2.00716		32634	-0.37	-0.828949		50370	0.51	1.29988
42911	0.33	1.55585		32634	0.49	-0.828949		50377	1.36	0.48222
33738	0.33	1.2542		43427	-0.37	-0.825418		41327	-0.62	0.100644
26970	0.33	1.03819		43428	-0.37	-1.89659		24019	1.99	0.0974046
51058	0.33	0.766567		43429	-0.96	-1.00394		50392	-0.78	-1.62622
49252	0.33	0.763481		43439	-0.36	0.884674		31156	1.29	0.207144
37648	0.33	0.74522		7007	-0.36	-1.58049		31156	1.42	0.207144
35595	0.33	0.738039		43441	-0.57	-1.33696		16870	1.17	-0.820282
49251	0.33	0.71768		43443	1.78	0.0648639		50428	-0.5	-0.323804
44404	0.33	0.583354		43450	-0.93	0.48506		36269	-0.69	1.62659
37578	0.33	0.327889		43452	-0.33	-0.134417		36270	-0.69	-1.36113
49991	0.33	0.0133275		32665	-0.33	0.651879		46339	-0.66	0.35714
34586	0.33	-0.0271792		9890	0.28	0.256952		231	0.58	-0.0568537
34876	0.33	-0.32387		43460	-0.7	-1.67662		46343	-0.27	1.29164
13356	0.33	-0.363082		51511	-0.7	-0.477871		46344	-0.33	-0.685134
40492	0.33	-0.367577		43464	0.56	-5.1924		36287	-0.81	1.40804
45104	0.33	-0.371365		43465	0.56	-0.546061		20740	-0.75	-1.63923
49201	0.33	-0.669003		32681	-0.35	-1.77674		36289	-0.75	-0.254828
8538	0.33	-0.790982		43469	-0.35	-0.255209		36309	1.33	-0.489077
45207	0.33	-0.992829		32688	-0.31	-0.526028		36310	-0.89	-0.135362
44326	0.33	-0.993834		5720	-0.31	0.723427		36323	-0.57	1.13401
36257	0.33	-1.00065		43474	-0.31	1.34863		46387	-0.99	0.00231711
36256	0.33	-1.15897		4741	0.29	-0.221092		46392	-0.8	2.19503
55187	0.33	-1.7128		32692	-0.95	-2.66694		27905	1.49	-2.82065
49990	0.33	-2.85311		4936	-0.95	0.783988		27923	1.67	-0.171199
42574	0.32	3.18705		43479	-0.86	-1.27319		13076	1.67	-8.38711
49194	0.32	2.42521		43481	-0.33	0.197409		46428	-0.51	0.732833
39266	0.32	2.14839		43482	-0.88	-1.22414		46431	-0.59	0.124688
44194	0.32	1.82256		43482	-0.33	-1.22414		46431	-1.75	0.124688
40271	0.32	1.5246		43483	-0.88	-2.52632		46446	-0.52	1.72455
32830	0.32	1.4379		232	0.48	1.24951		46475	0.93	-0.747277
43499	0.32	1.29629		10024	0.44	0.213297		36443	-0.56	-3.98106
44484	0.32	1.20429		43503	-0.9	-2.89847		46486	-1.26	-0.792398
46184	0.32	0.704579		43504	-0.95	-0.791434		46500	1.49	0.775634
32118	0.32	0.683114		43504	-0.9	-0.791434		46501	1.49	-0.511117
43588	0.32	0.632658		9893	-0.95	-0.470688		46504	-0.59	-0.0933607
39265	0.32	0.588828		43509	0.84	3.49523		46504	0.47	-0.0933607
1196	0.32	0.568969		43510	0.84	-0.606268		46509	-0.71	1.71942
41599	0.32	0.53203		54101	1.58	-3.50136		46518	-0.66	0.903078
43450	0.32	0.48506		43515	-0.36	0.954711		46519	-0.84	-4.79341
43686	0.32	0.331547		43516	-0.36	1.47824		46519	-0.66	-4.79341
16442	0.32	0.25267		25308	-0.74	-2.73887		46524	-0.85	1.81336
15666	0.32	0.204358		32747	-0.74	-2.9188		36508	-1.26	-1.0417
13333	0.32	-0.173971		51519	0.22	-1.34113		36514	0.63	-0.54245
6433	0.32	-0.462204		43530	-0.89	-1.26523		46548	-0.7	1.15508
43685	0.32	-0.510195		43531	-0.3	0.779981		36528	-0.7	1.40147
44134	0.32	-0.843801		43531	-0.89	0.779981		36529	-0.7	-1.31398
26515	0.32	-0.963563		10160	0.54	0.733217		13208	-0.48	0.567386
49757	0.32	-1.0523		18194	0.54	-0.126601		46566	-0.79	0.406227
39528	0.32	-1.37132		43537	-0.44	0.654548		46569	1.19	-0.284022
44859	0.32	-1.37711		18199	-0.44	-0.187776		54602	-1.46	0.983556
30160	0.32	-2.34688		32765	0.35	1.13281		46586	-0.77	-0.0379679
54217	0.31	3.42231		43539	0.35	1.12591		36581	-0.77	1.04137
37787	0.31	3.07892		25331	-0.3	0.55472		46606	1.84	1.88845
33088	0.31	2.96671		43550	0.5	1.34671		46632	0.58	-0.291961
46392	0.31	2.19503		43551	0.5	0.398699		36647	0.73	-0.743983
50511	0.31	1.77756		43552	0.38	0.44571		36649	1.83	-0.861439
44300	0.31	1.59122		43552	0.5	0.44571		36649	-0.3	-0.861439
42993	0.31	1.51264		32784	0.38	1.37618		13439	1.83	-0.91054
16401	0.31	1.47583		43556	-0.36	-0.537861		46635	1.02	0.11893
45611	0.31	1.4182		41745	-0.36	-0.161759		46635	-0.49	0.11893
50181	0.31	1.10376		43557	0.31	-2.09591		36668	1.17	0.265655
45612	0.31	1.02044		32791	0.31	0.474856		46659	2.02	2.49122
25867	0.31	0.873929		43564	-0.32	0.548817		13476	1.31	0.880831
49509	0.31	0.872801		43565	1.71	1.16194		46676	-0.69	0.335766
33704	0.31	0.703214		41746	1.71	-0.647723		46677	0.54	-1.29651
45693	0.31	0.682099		43570	-0.29	-0.247839		46677	-0.69	-1.29651
47562	0.31	0.651767		9799	1.13	2.57527		13221	0.9	1.21613
46250	0.31	0.425849		32809	1.13	0.39478		46717	0.42	1.26887
49917	0.31	0.368994		43576	0.25	0.0125603		36794	-0.94	0.750769
42845	0.31	0.312929		32813	0.25	0.106148		36821	0.94	-3.48134
43790	0.31	0.289202		18228	-1.43	-0.769388		51005	1.45	0.612283
41570	0.31	0.28054		7924	0.68	0.377225		21116	1.45	-0.962796
47080	0.31	0.263776		43581	0.68	1.60706		46821	-0.8	1.28891
49303	0.31	0.170473		32823	0.27	0.689635		46822	-0.8	2.43314
17226	0.31	0.0335592		43583	0.27	-0.418087		46823	-0.8	0.304092
11759	0.31	-0.0113918		43586	0.52	-0.409632		1155	1.12	-0.644272
47563	0.31	-0.110368		43587	0.52	-1.43333		36899	0.7	-1.18634
42519	0.31	-0.424631		43588	1.14	0.632658		46851	0.7	-0.815478
44607	0.31	-0.50181		32830	1.14	1.4379		36907	0.88	0.864471
34798	0.31	-0.678374		43594	-0.69	-0.802503		46858	-0.81	0.17594
49184	0.31	-0.872227		32836	-0.69	-1.18478		13361	-0.81	-0.85675
50512	0.31	-1.44187		43595	-0.42	0.533741		13395	1.06	-0.638822
9158	0.3	2.4058		43596	-0.42	0.662026		13417	1.32	0.0607216
45877	0.3	1.92584		25375	0.83	-1.14924		46895	1.32	-0.0112808
39307	0.3	1.74728		25379	0.84	0.409686		46901	0.82	0.472079
39306	0.3	1.71675		32846	-0.29	0.460042		21183	1.51	-0.468889
49270	0.3	1.29141		32847	-0.29	0.38781		46913	-0.55	-1.07404
45509	0.3	1.17706		32848	-0.29	0.574609		36976	0.75	-1.78975
47548	0.3	1.07837		1341	0.98	1.38011		46924	0.34	0.219599
39515	0.3	0.974156		43609	-0.42	-0.113609		46925	-0.49	1.2478
49711	0.3	0.933783		6940	-0.42	1.61815		46926	-0.67	0.885299
47877	0.3	0.885441		43611	-0.29	-0.450224		36992	0.37	1.51059
31764	0.3	0.874884		25394	-0.97	-2.49544		36992	-0.67	1.51059
44149	0.3	0.503155		32866	-0.97	0.899047		46943	-0.92	1.30667
20034	0.3	0.455516		9816	-1.11	-1.17055		13255	-0.92	0.318193
48414	0.3	0.444842		51541	0.77	0.0528985		46953	0.55	2.0692
11281	0.3	0.444137		43627	-0.29	-0.148605		37027	0.7	-0.711443
49206	0.3	0.401086		10122	0.29	0.874203		37030	0.51	Err:502
10243	0.3	0.333177		54121	0.29	-0.249276		47053	-0.7	0.134541
35304	0.3	0.328957		25433	-0.87	-0.660461		13682	1.74	-0.889568
36104	0.3	0.292735		43651	0.64	-0.231234		47077	-0.8	2.50479
34301	0.3	0.220314		43655	0.47	0.374732		21350	1.04	2.2402
43451	0.3	0.201244		43656	0.47	-0.111616		21369	-0.67	0.19702
37989	0.3	0.145457		43657	0.57	0.549682		21369	0.76	0.19702
42955	0.3	0.0772594		43658	0.57	0.0337835		13710	-0.75	-0.0675965
43862	0.3	0.0593657		9896	0.91	-0.0449483		13833	0.87	1.0233
32874	0.3	-0.0572547		18319	0.91	-2.64034		47193	0.66	0.261847
36103	0.3	-0.225227		32929	0.42	1.33764		13602	0.85	-0.560204
11888	0.3	-0.411168		43671	-0.3	-0.829114		47203	1.33	-0.244813
32875	0.3	-0.583159		32940	-0.3	1.72378		47212	1.4	-0.405625
45033	0.3	-0.710859		43673	-0.43	0.345089		37399	-0.26	-0.796043
49057	0.3	-0.717311		43676	-0.85	-2.28003		37403	-0.6	1.06726
49205	0.3	-1.12695		43677	-0.85	-0.0176506		47249	1.67	-1.41366
43530	0.3	-1.26523		43679	-1.34	-2.0973		8524	0.73	0.489136
47739	0.3	-1.60742		32949	-1.34	0.295017		47260	0.73	-1.97596
39615	0.3	-1.86171		43684	0.51	0.411295		37425	0.84	0.723958
39687	0.3	-2.07114		43685	0.51	-0.510195		47264	1.74	-1.20273
48920	0.3	-4.91161		43699	-0.34	-0.362154		13951	0.51	0.878921
37861	0.29	3.17994		32976	0.44	-4.13825		54721	0.51	0.454517
38303	0.29	3.04389		43716	0.75	1.13755		37519	0.87	-0.0202103
34694	0.29	2.35743		9910	0.75	0.113417		47347	-1	0.0445156
46947	0.29	2.18155		43718	1.14	1.31449		47350	-0.87	-0.681867
44585	0.29	1.99894		25495	-0.3	0.0560632		47360	1.69	-2.49068
48960	0.29	1.7178		43723	-0.3	1.40315		37579	0.65	0.331352
46314	0.29	1.50587		43727	0.49	1.21473		37579	-0.37	0.331352
44128	0.29	1.39912		33005	0.49	0.194756		37595	-0.69	-0.536484
37463	0.29	1.24783		54139	-0.33	-1.0129		37596	1.12	-1.01574
32237	0.29	1.13511		33016	-0.33	-1.44674		37596	-0.37	-1.01574
8469	0.29	1.07329		43737	1.96	-0.812388		14032	1.24	-1.47835
46315	0.29	0.608688		54143	-0.88	-0.864386		21592	1.48	-2.39508
32255	0.29	0.466685		9731	0.31	0.284951		37703	1.88	-0.296409
44564	0.29	0.306991		50741	0.31	-0.0194257		14054	1.46	0.0665715
34245	0.29	0.256924		50742	0.54	0.300793		1199	1.84	-0.537593
45734	0.29	0.208522		43744	0.31	-1.53163		54749	-0.76	0.162955
40378	0.29	0.113054		33032	-0.27	0.481456		47504	1.55	-0.206877
42867	0.29	0.100545		43748	-0.27	-0.926989		37734	1.55	-0.0304089
34050	0.29	-0.0305636		9697	0.26	-0.228981		37758	-0.37	0.156358
9701	0.29	-0.0404598		43754	0.26	-1.46765		5156	0.82	-1.32567
34815	0.29	-0.572167		43770	-0.47	-0.983749		47805	-0.63	1.22314
49627	0.29	-0.61558		43773	0.31	0.296074		38112	-0.63	0.510915
11743	0.29	-0.632424		43774	0.31	-0.11089		38113	-0.63	-0.811205
17772	0.29	-1.23071		9894	0.34	0.099946		47806	-0.96	-0.367872
50605	0.29	-1.40413		9912	-0.75	-0.786497		14599	1.53	-1.56476
6231	0.29	-2.22212		43782	0.31	-0.139189		47840	-0.12	0.50639
34549	0.28	3.4803		43786	0.78	-0.975484		47869	-1.23	-1.34972
44271	0.28	2.92587		43792	0.7	1.47267		47869	-0.57	-1.34972
42836	0.28	1.97064		7562	0.7	1.53674		4339	-0.55	-0.0743822
32938	0.28	1.86879		43793	0.4	-0.00770173		47888	-0.7	-0.124819
7718	0.28	1.80725		43797	0.77	-0.488207		47888	0.55	-0.124819
37571	0.28	1.41618		10367	-0.16	-1.0692		14553	1.58	0.0292487
46854	0.28	1.26222		43802	0.52	-0.294904		47926	0.61	-0.142848
44705	0.28	1.16839		43803	0.52	0.00555926		47927	0.61	-1.23765
48110	0.28	0.974034		33116	-0.21	1.11528		38262	0.49	-1.07441
48640	0.28	0.918494		43813	-0.52	-0.163009		47934	0.5	0.049786
15417	0.28	0.896362		43814	-0.52	-1.27651		47935	0.5	1.34967
44981	0.28	0.755941		43815	-0.25	-0.352678		6311	1.43	0.643141
37572	0.28	0.692158		54153	-0.51	-0.343685		51100	0.56	-0.431862
30092	0.28	0.689648		10271	0.44	0.838409		14457	0.78	0.235197
31927	0.28	0.678647		43827	0.72	-0.843519		38362	1.06	0.368128
47791	0.28	0.622486		43828	0.72	-0.108349		47523	-0.27	0.852877
45115	0.28	0.510795		43830	0.27	0.239478		47524	0.27	-0.149076
43394	0.28	0.456614		25577	0.69	-2.41891		47531	1.27	0.197443
46855	0.28	0.455691		18458	0.66	0.586048		54757	-0.7	-3.65505
47790	0.28	0.41726		43840	-0.16	-1.06829		37779	-0.7	-3.96168
17914	0.28	0.401607		43840	0.31	-1.06829		47538	0.99	-0.1553
42656	0.28	0.325741		43841	-0.16	-0.143194		47543	1.01	-0.0686325
50240	0.28	0.0459646		43841	0.31	-0.143194		47544	1.01	2.33874
46504	0.28	-0.0933607		43847	0.38	0.167375		54760	-0.76	-4.98048
49075	0.28	-0.390581		18475	-0.49	-1.24144		54760	-0.71	-4.98048
43671	0.28	-0.829114		43852	-0.49	-0.265329		47555	-0.76	-1.12706
48783	0.28	-0.875829		43856	-0.39	-0.412914		2087	0.75	2.46045
46308	0.28	-0.928877		43857	-0.39	0.938253		47561	1.56	2.02234
10148	0.28	-1.1345		43859	0.35	0.368385		47569	0.59	0.189885
32379	0.28	-1.81261		43865	-0.44	-0.507726		47569	-1.01	0.189885
32597	0.28	-1.85982		33186	-0.65	0.163394		47571	-0.48	0.491532
54558	0.27	2.3777		43867	-0.65	-0.274459		47572	-0.52	0.264033
39942	0.27	1.9087		43871	0.39	0.356509		47575	0.97	2.50833
41088	0.27	1.75287		43872	0.39	0.91234		47587	-0.61	1.50656
49431	0.27	1.48546		33194	-0.39	1.4684		47590	1.58	1.05495
48977	0.27	1.42162		33195	-0.39	0.356503		47591	-0.75	0.504418
48484	0.27	1.33353		43874	-0.36	1.0109		47592	-0.65	1.94961
32129	0.27	1.27582		33198	-0.3	0.730736		37843	-1.35	1.2795
43526	0.27	1.24436		33199	-0.3	-0.0282149		859	-0.39	1.09777
36425	0.27	1.15633		43878	0.33	-1.10191		47593	1.68	-4.11269
47876	0.27	1.08327		33214	0.37	0.828813		47599	1.01	0.52385
6151	0.27	0.900582		43887	0.37	0.233947		47612	-1.17	1.30193
34485	0.27	0.70657		10378	-0.25	-0.609811		37873	-0.43	0.926562
44370	0.27	0.690766		43892	-0.54	-0.408808		47616	-0.51	-0.314663
49430	0.27	0.513626		43906	-0.51	0.162467		47620	-0.81	0.0745338
39040	0.27	0.461916		10356	-0.39	0.252698		47622	1.56	0.292909
50610	0.27	0.431902		10319	-0.39	-0.796507		21789	1.53	-1.07822
34484	0.27	0.181299		43911	-1.2	-0.890253		37903	-0.38	0.399911
48552	0.27	0.156016		54164	0.28	-0.0473121		37903	0.56	0.399911
44026	0.27	0.0954669		43913	-0.22	0.0128552		14322	0.97	-0.925984
36424	0.27	0.0778525		1875	-0.22	-0.354902		14177	-0.52	0.15552
43525	0.27	-0.00816868		33254	0.26	0.015632		47656	0.88	-0.800112
48666	0.27	-0.0223239		33257	0.74	0.809159		47666	-0.58	0.269789
43885	0.27	-0.0766828		18533	0.51	1.70569		47667	0.73	-1.64274
49574	0.27	-0.0888976		33260	0.51	2.24952		21829	-0.49	-0.220828
36578	0.27	-0.430828		43934	-0.35	-2.62283		47672	-0.49	-0.334284
42776	0.27	-1.02686		33266	-0.35	-3.29872		47674	-1.48	7.53762
44360	0.27	-1.15492		43940	0.26	-0.213053		47675	-0.46	0.314989
30960	0.27	-1.42172		33277	-1.54	0.818946		47686	1.23	-1.43553
52346	0.27	-1.7301		33278	-0.14	-0.482388		14355	-0.88	1.74667
45068	0.26	3.98774		33278	0.43	-0.482388		47694	-0.64	-0.559554
48204	0.26	3.40202		33278	-1.54	-0.482388		47694	0.4	-0.559554
31888	0.26	3.28339		43944	0.86	-0.264631		47694	-0.88	-0.559554
18927	0.26	2.99409		43944	-0.26	-0.264631		47695	-0.42	-0.870155
42809	0.26	2.49837		43945	0.86	2.2167		47698	1.46	0.0861555
50872	0.26	2.11701		43946	0.72	1.02138		47705	0.82	-0.409336
48227	0.26	1.89614		18549	0.72	0.794929		28984	0.99	-3.49636
42502	0.26	1.71787		41785	-0.32	-0.822369		47708	0.99	0.651875
33025	0.26	1.70542		43953	0.28	1.19795		14327	1.14	-0.0626208
47720	0.26	1.67545		43954	-0.4	-0.266385		47725	-0.49	0.00788389
33588	0.26	1.67308		7736	0.63	0.534148		38008	-0.49	1.01335
29283	0.26	1.53771		43964	0.7	-0.0446508		47726	1.25	-1.38808
45242	0.26	1.36251		18559	0.7	-1.41064		47727	0.49	2.82964
47068	0.26	1.29233		33304	-0.22	1.62569		47734	1.66	1.19636
33589	0.26	1.29156		43966	-0.22	-0.928409		47739	0.91	-1.60742
49171	0.26	1.14883		43968	0.35	-0.102938		14373	-0.52	0.408561
47589	0.26	1.07426		33325	-0.31	0.165338		47750	-0.37	0.825163
45690	0.26	0.97684		43983	-0.31	-0.0919467		14242	1.52	-1.98029
41252	0.26	0.946789		18585	0.42	-1.34578		38066	-0.97	1.39748
43743	0.26	0.894064		25714	-0.2	-0.219421		38073	-0.69	0.675548
49172	0.26	0.815019		25714	0.42	-0.219421		38074	0.55	-0.862648
32057	0.26	0.693523		10454	-0.38	0.064147		38074	-0.39	-0.862648
48226	0.26	0.60895		43996	-0.32	-0.500427		48291	0.55	-0.722588
21873	0.26	0.587281		1379	-0.94	-1.34009		48300	0.48	-0.153132
8770	0.26	0.532652		25739	0.24	0.56625		38724	-0.38	0.682877
16511	0.26	0.521027		25739	-0.94	0.56625		22353	0.54	-1.23104
45243	0.26	0.486409		44009	0.24	-0.680847		48315	0.95	1.01527
49102	0.26	0.396996		44011	-0.56	-1.33801		48316	0.95	0.230599
48930	0.26	0.34535		25743	-0.37	-2.07841		22357	0.99	-1.61668
46210	0.26	0.332445		44028	-0.65	-0.794186		15016	1.42	3.72631
20588	0.26	0.326505		44029	-0.48	-0.666863		38777	1.08	-0.068553
48200	0.26	0.273176		33380	-0.48	-0.851371		48347	1.44	-0.871134
8096	0.26	0.0344764		10286	1.73	-0.811105		48349	-1.54	-0.592568
47588	0.26	0.0213781		44034	0.38	0.768775		38802	-0.66	0.626279
36186	0.26	-0.057734		4821	0.38	1.95407		48375	-1.06	-0.297567
45988	0.26	-0.16735		44040	-0.37	-0.688459		48379	-0.48	-4.01896
50503	0.26	-0.265738		44041	-0.66	-0.80711		15060	0.45	1.08841
48203	0.26	-0.283427		44042	-0.66	-3.52031		48425	-0.62	-2.9013
42501	0.26	-0.338104		33394	0.28	-0.0557514		48426	-0.62	0.0513984
36125	0.26	-0.458756		44043	0.28	1.24924		48434	-0.49	1.03635
44195	0.26	-0.539251		44046	1.15	0.133552		48446	-0.33	-1.31338
37837	0.26	-0.548284		7646	-0.37	1.6898		48447	-0.58	-0.862035
31772	0.26	-0.651221		44050	-0.37	0.0700569		48451	1.18	0.739606
46118	0.26	-0.688323		44051	0.44	-0.69192		48451	-0.5	0.739606
42608	0.26	-0.773416		10299	-0.2	1.67484		22453	1.18	1.14103
49236	0.26	-1.47253		44056	0.29	1.31691		14922	1.63	0.707124
50489	0.25	2.3472		33412	0.29	-0.175069		38924	0.84	0.426298
44118	0.25	2.31624		843	-0.89	1.73952		48492	-0.4	-0.093159
54396	0.25	1.88885		51609	-0.89	0.0501903		48497	-0.48	-0.048411
47892	0.25	1.75814		1494	0.51	-2.76362		48046	-0.31	0.481809
45279	0.25	1.64541		10284	-0.39	-0.451548		38406	-0.6	-0.000935845
13706	0.25	1.45241		10284	0.51	-0.451548		38407	-0.6	-0.555836
44665	0.25	1.16121		44072	-0.51	-1.46405		14760	0.61	0.0462425
38209	0.25	1.0226		44074	-0.57	0.925867		14760	0.95	0.0462425
49572	0.25	0.992563		10239	-0.57	-0.00245545		48078	1.13	0.285176
8840	0.25	0.938191		33435	0.85	-1.24223		52346	1.5	-1.7301
10584	0.25	0.806174		44098	0.73	0.946164		48083	0.85	0.609141
50632	0.25	0.767559		44099	0.36	-2.35583		5060	-0.64	-0.240311
49302	0.25	0.65185		33457	1.03	-3.35628		48118	1.82	-1.94388
47883	0.25	0.515744		44100	0.64	-1.28541		14735	0.66	-0.706555
47840	0.25	0.50639		44101	0.5	-1.36715		48128	0.48	-0.764801
7544	0.25	0.272731		44101	-0.29	-1.36715		48132	1.22	-0.373623
38005	0.25	0.269516		44108	-0.67	0.316127		48145	0.97	-1.20843
43519	0.25	-0.011068		44109	-0.67	0.246776		48146	0.97	0.57085
42458	0.25	-0.105128		10479	0.47	0.850092		3334	0.78	-0.646092
49300	0.25	-0.229402		10208	-0.58	-2.45012		38548	0.78	-1.08106
42545	0.25	-0.237468		44124	-0.58	-0.936046		38549	-1.11	-0.699281
49299	0.25	-0.430754		6231	-0.65	-2.22212		48172	-1.09	-0.659206
34936	0.25	-0.437242		33493	0.9	-0.0369905		48181	-0.76	1.04173
47724	0.25	-0.475747		10196	0.9	-1.78829		48182	-0.76	-0.249705
48697	0.25	-0.477853		44131	0.9	-0.510533		14802	-1.15	1.34673
33278	0.25	-0.482388		33512	-0.19	0.52029		52367	1.62	-0.213841
36309	0.25	-0.489077		44146	-0.19	1.23139		48198	1.24	-0.558303
47583	0.25	-0.52681		5873	0.28	0.159662		48220	0.87	-0.477614
17059	0.25	-0.660336		44151	0.28	0.0265289		48221	-0.5	1.49206
40162	0.25	-0.703877		44159	-0.38	1.3025		22274	0.3	0.266287
35095	0.25	-0.984118		44174	-0.44	-1.4779		38631	1.48	-1.04289
32554	0.25	-1.19493		44174	0.42	-1.4779		38632	1.48	-4.13329
28009	0.25	-1.57009		44178	0.97	0.275257		38633	1.48	-1.98102
1840	0.25	-2.15844		25893	0.97	1.55855		48233	0.66	1.78235
45399	0.25	-3.12731		44180	-0.34	-1.3057		48248	1.42	-0.721832
42502	0.24	1.71787		44180	0.97	-1.3057		14688	1.92	-0.719764
45541	0.24	1.53263		44181	-0.34	-0.07413		48250	-0.91	1.08305
54818	0.24	1.40468		44182	-0.63	-0.26012		48289	-0.38	-2.0741
43063	0.24	1.11349		44183	-0.63	-0.657192		48289	0.19	-2.0741
49911	0.24	1.0707		18769	0.83	-1.76097		38708	0.27	1.18886
34746	0.24	0.960735		44192	-0.28	-0.217619		38708	-0.38	1.18886
39901	0.24	0.804182		41812	-0.35	-0.669738		39244	-0.3	-0.752268
50052	0.24	0.794314		44200	0.25	0.0404433		39244	0.31	-0.752268
47591	0.24	0.504418		44201	-0.24	-0.363249		48715	-1.39	-0.244056
46855	0.24	0.455691		44202	-0.24	0.440093		39253	-0.7	-1.67316
49743	0.24	0.43185		33588	0.64	1.67308		39253	-0.96	-1.67316
45288	0.24	0.400184		33589	0.64	1.29156		22666	1.7	-0.0379974
45289	0.24	0.359166		33590	0.64	1.03244		29793	-1.17	0.0686253
45130	0.24	0.342414		18793	-0.31	0.88905		48723	-1.17	1.66978
47278	0.24	0.280204		44216	-0.55	-0.33878		39265	0.4	0.588828
34196	0.24	0.234012		10640	2.84	5.45471		39266	-0.64	2.14839
37468	0.24	-0.00309542		44221	1.49	-2.67489		39269	-0.82	-0.524695
44133	0.24	-0.221738		44222	1.49	1.58614		22703	0.75	-3.4255
49280	0.24	-0.592904		44223	-0.32	-0.33443		39306	1.27	1.71675
45080	0.24	-0.66353		44226	-0.28	-0.691598		39307	1.27	1.74728
43903	0.24	-0.864811		33610	1.81	0.57556		48784	-0.56	0.834236
4074	0.24	-0.897754		33611	1.81	-0.0616451		22739	-0.28	-0.409945
48179	0.24	-0.947019		44229	-0.26	-0.675668		15323	-0.23	0.518185
45542	0.24	-1.69894		10391	-0.26	3.33502		54954	-0.74	-1.65034
7923	0.24	-1.81424		44234	-0.49	0.60845		48827	-0.6	3.96305
40515	0.24	-3.244		44239	-0.3	0.52262		39392	-0.78	1.52331
36197	0.23	1.68366		44239	0.63	0.52262		22774	1.32	-2.19395
47699	0.23	1.24255		25956	-0.3	-1.78491		48833	-0.78	0.219581
3924	0.23	1.23247		44242	-0.2	-1.872		48834	-0.78	-1.16834
46882	0.23	1.07026		33631	-0.2	0.636071		39403	-0.48	-1.95571
46451	0.23	0.925867		44249	-0.31	0.654831		48852	-1	-1.17713
49175	0.23	0.887234		44250	-0.31	0.409716		39429	-0.49	0.0863482
48049	0.23	0.771026		44253	-0.69	-3.03302		39432	-1.07	-0.966744
48737	0.23	0.711016		44256	-1.37	-1.88535		48861	-1.07	1.38523
49256	0.23	0.709755		44258	1.26	-1.08183		48862	-1.07	0.999904
47872	0.23	0.473748		11032	0.4	-1.63093		48867	-1.21	-2.48747
15755	0.23	0.380379		44262	0.53	-0.013639		48869	-0.71	1.49574
42756	0.23	0.305491		44263	0.53	-1.16621		39443	-0.71	-0.829008
39281	0.23	0.278529		10693	-0.21	-0.842286		48870	-0.71	-0.517263
44846	0.23	0.197884		44266	-0.81	-0.381962		48873	1.23	0.133498
36198	0.23	-0.0444126		44268	-0.28	-0.656585		48881	-0.61	-0.0346043
33888	0.23	-0.10386		33675	0.72	-1.52482		48892	-0.29	1.63574
46569	0.23	-0.284022		44274	0.72	-1.99739		48893	-0.12	0.100543
39797	0.23	-0.479645		44275	0.35	-0.233728		48895	1.4	-0.623304
40690	0.23	-1.10761		44276	-0.4	-0.32758		48899	-0.13	-0.266372
46884	0.23	-1.29486		44277	0.27	0.0859417		48498	-0.35	-0.347796
46345	0.23	-2.07406		44277	-0.23	0.0859417		1143	0.87	0.168189
49269	0.22	3.61866		44279	-0.66	-1.675		48506	0.87	-0.475751
51271	0.22	2.3872		33692	0.6	-0.394023		48515	-0.32	0.893813
47937	0.22	1.44802		18859	0.6	-1.47902		15186	-0.35	-2.78955
44523	0.22	1.00715		44291	0.6	-1.77192		39006	-0.43	-1.03105
42606	0.22	0.995318		54219	0.6	0.293193		39006	-0.34	-1.03105
35198	0.22	0.873397		44296	-0.69	0.413431		48523	-0.43	0.358698
1196	0.22	0.568969		44297	-1.49	0.703932		48536	-0.52	0.113702
36744	0.22	0.522397		44301	0.77	-0.116505		15126	-0.7	2.24798
45185	0.22	0.512845		44310	0.51	0.0688819		48547	-0.34	-0.31182
44312	0.22	0.442339		44312	0.71	0.442339		48553	-0.93	1.50889
12535	0.22	0.275596		44318	0.58	-0.277128		48553	-0.79	1.50889
46716	0.22	0.265073		33726	0.87	-1.02621		48553	1.11	1.50889
45412	0.22	0.0642455		44321	0.7	2.45639		48560	-1.09	0.703375
41267	0.22	-0.215988		11116	0.7	0.510834		29666	-1.09	3.36124
44967	0.22	-0.290537		44323	-0.29	-0.613531		48565	-0.66	0.0888927
8596	0.22	-0.393141		44325	-1.15	-0.230981		48565	0.38	0.0888927
11743	0.22	-0.632424		44325	-0.43	-0.230981		48565	-0.73	0.0888927
20167	0.22	-0.685908		44326	-1.15	-0.993834		39074	-1.53	-0.102947
34531	0.22	-0.755134		33738	0.58	1.2542		15160	-0.32	-0.283769
36743	0.22	-0.760162		44327	0.58	-0.0797018		48597	1.32	-0.781112
44028	0.22	-0.794186		18872	1.08	-1.53929		48605	-0.98	2.13884
48783	0.22	-0.875829		44329	1.08	-0.377914		39107	-0.98	-0.0742143
44522	0.22	-0.892289		44332	0.31	1.64624		48606	-0.98	1.49773
49323	0.22	-1.62109		44332	-0.61	1.64624		48611	-0.36	0.418762
42605	0.22	-1.91118		44334	0.29	-0.322843		39115	-0.36	0.0762705
55138	0.22	-3.49232		44334	-0.31	-0.322843		39129	-0.42	0.563426
49927	0.21	2.91116		44339	-0.45	-0.887904		39131	-0.59	0.0311651
37567	0.21	2.59738		44351	-1.02	-0.812766		39159	-1.14	2.13533
6807	0.21	1.06177		33770	-1.02	-0.553063		39173	1.39	-0.568223
13675	0.21	0.950548		10830	1.57	-1.79044		39174	1.39	-3.96504
20308	0.21	0.867403		10963	-0.22	-0.259163		48656	1.39	-0.216311
47374	0.21	0.563708		44373	0.35	0.390671		48658	-0.61	-0.0741288
32661	0.21	0.522508		44373	-0.22	0.390671		54940	-0.89	0.852324
35763	0.21	0.474134		44374	0.35	-0.166544		48664	1.02	-0.716433
47361	0.21	0.449728		44376	-0.12	-1.75977		48666	1.02	-0.0223239
50437	0.21	0.320178		10872	0.28	-1.31909		48677	-0.61	-1.30005
25581	0.21	0.236656		10872	-0.12	-1.31909		48678	-0.61	-0.0709521
3664	0.21	0.162629		18927	-0.2	2.99409		15121	1.54	0.62878
50439	0.21	-0.0382818		26057	-0.2	0.205908		48692	1.6	-0.401316
44781	0.21	-0.0741369		44382	-0.5	-1.15173		39236	-0.82	Err:502
45570	0.21	-0.131031		44386	-0.35	0.681333		39238	0.36	-3.15205
33400	0.21	-0.250152		44387	0.33	-0.344864		48709	-0.64	-0.413618
49148	0.21	-0.811859		44391	-0.2	0.461104		39243	-0.64	0.895681
44613	0.21	-1.14207		44392	1.03	-0.963521
605	0.2	1.37333		44393	-0.9	-2.1465
50293	0.2	1.35636		44394	-1.03	-1.42879
34302	0.2	0.339103		44395	-1.03	-1.49012
45352	0.2	0.316798		18940	-1.03	-0.521585
43412	0.2	0.20369		44399	0.5	0.0447258
35557	0.2	0.168912		10821	0.47	0.827575
45353	0.2	0.105345		10821	0.5	0.827575
32532	0.2	-0.378633		44400	0.28	-2.15791
45770	0.2	-1.01056		44401	0.28	-1.33353
32531	0.2	-1.87003		10779	0.3	-1.84751
7634	0.2	-2.57295		18945	0.3	1.86627
37958	0.19	1.97051		44412	-0.35	-0.000881426
50265	0.19	1.07787		44413	-0.35	-0.539496
14356	0.19	0.661866		10677	-0.93	0.510833
49344	0.19	-0.0481802		33844	-0.38	0.396331
50572	0.19	-0.373873		33845	-0.38	-2.11855
16870	0.19	-0.820282		44417	0.46	0.597576
24838	0.18	1.96073		44417	-0.38	0.597576
7114	0.18	0.823268		6254	0.46	0.211559
33257	0.18	0.809159		44425	0.34	0.917041
47041	0.18	0.299378		44433	-0.48	-0.30457
38465	0.18	0.254095		33867	-0.24	-2.35652
47042	0.18	0.182208		44442	0.36	-1.13271
49121	0.18	-0.0466379		44443	0.36	-0.868385
43021	0.18	-0.451913		11022	0.47	1.49047
39766	0.18	-0.597695		44445	0.47	0.79939
49154	0.18	-1.92181		33888	0.65	-0.10386
15565	0.17	-0.0741301		44449	-0.68	-1.39133
32914	0.17	-0.679855		10847	0.35	-0.458353
44549	0.17	-0.927892		44453	0.5	0.200872
32992	0.16	3.61451		10974	-0.25	-0.220989
43715	0.16	1.54576		10974	-0.42	-0.220989
43184	0.16	1.53098		44462	0.31	1.62381
43183	0.16	1.51907		33907	0.31	-0.686639
38066	0.16	1.39748		44463	0.31	0.132871
31693	0.16	0.64091		19000	1.28	-2.12666
34933	0.16	0.397938		19004	1.28	1.03108
8663	0.16	0.0691461		33928	0.65	2.06922
45315	0.16	-0.215176		44485	0.4	0.196577
14242	0.16	-1.98029		44486	0.4	-1.10343
9509	0.15	-0.322219		33947	0.46	-2.47884
43562	0.15	-0.686459		19025	0.46	-1.33461
7562	0.14	1.53674		19030	-0.65	-1.06187
43792	0.14	1.47267		26157	-0.65	1.40015
8132	0.14	0.737546		54246	0.84	0.403828
36769	0.14	-0.905857		33955	0.84	1.0439
34859	0.13	2.0762		44506	0.5	1.63362
12578	0.13	0.586987		44507	0.5	1.42383
45863	0.13	-0.0217901		44510	-0.24	1.06197
45223	0.13	-0.184104		44520	1.7	-0.161997
45862	0.13	-0.283934		44526	-0.3	0.191657
50336	0.13	-1.89805		44529	0.51	-0.881483
48601	0.12	1.91728		44530	0.51	-1.82306
23826	0.12	0.449422		44531	-0.97	0.0249738
9427	0.12	0.370478		34003	0.39	-0.689742
34536	0.12	-0.523276		50804	0.47	-2.59144
35185	0.12	-0.858433		44549	0.47	-0.927892
44971	0.12	-1.38555		34010	0.44	-0.525959
44784	0.11	-0.37409		34011	0.44	1.92679
34295	0.11	-1.04453		44551	-0.24	0.683313
34091	0.1	-0.215821		44552	-0.24	0.648339
21538	0.09	-2.40778		44554	1.27	0.390182
6974	0.08	0.758434		54257	-0.35	-3.33477
35504	0.07	0.889207		50806	-0.35	0.142503
49123	0.04	0.316392		44578	-0.27	0.808985
39769	0.04	-2.40179		19094	-0.25	-0.0624066
38209	-0.02	1.0226		19103	0.59	-0.321562
39989	-0.02	-1.35084		10769	0.59	-1.34648
34588	-0.03	-0.279857		44584	0.59	-0.722136
8185	-0.03	-0.848924		44585	1.31	1.99894
42461	-0.05	1.18889		41845	0.8	-1.05566
48640	-0.08	0.918494		7358	-0.25	0.312895
22597	-0.08	0.388846		51691	-0.25	0.711265
50872	-0.11	2.11701		44591	0.94	-0.0499393
43621	-0.11	-1.99333		34059	0.33	1.67878
10418	-0.12	0.672886		34060	0.33	0.716148
37543	-0.12	0.123426		11006	0.81	1.62457
33400	-0.12	-0.250152		26256	-0.7	-1.54457
47357	-0.12	-1.03305		26256	0.81	-1.54457
48233	-0.13	1.78235		44603	-0.7	0.283848
42816	-0.13	1.3337		34071	-0.7	0.211951
42815	-0.13	-0.0741309		44606	0.29	-1.31343
11462	-0.14	1.27882		10902	-0.17	-0.216024
34543	-0.14	1.03478		19152	0.56	-0.592516
14294	-0.15	1.91496		44618	-0.39	-1.07413
39407	-0.15	0.247828		44618	0.56	-1.07413
28874	-0.16	1.02654		10782	-0.51	-2.64134
49011	-0.16	0.381731		34091	-0.51	-0.215821
44801	-0.16	0.333952		44622	0.56	1.04065
49123	-0.16	0.316392		34093	0.56	0.984681
34317	-0.16	-0.0224209		34096	0.18	0.0264297
34091	-0.16	-0.215821		44626	0.18	0.601747
48710	-0.16	-0.355799		44627	0.35	-0.433259
39769	-0.16	-2.40179		41850	-0.61	0.48797
31740	-0.17	1.56378		41850	0.35	0.48797
50181	-0.17	1.10376		44629	1.12	0.231515
50583	-0.17	0.806956		44629	-0.61	0.231515
41570	-0.17	0.28054		51700	1.12	-1.57483
49007	-0.17	0.227771		44631	0.13	-0.305581
32195	-0.17	-0.030609		44632	0.13	0.291823
40689	-0.17	-0.123541		26290	0.76	-0.947528
34694	-0.18	2.35743		26290	-1.13	-0.947528
45086	-0.18	1.2278		26293	0.76	1.54515
47557	-0.18	0.777687		26293	-1.13	1.54515
45863	-0.18	-0.0217901		34120	-0.23	-2.75084
45862	-0.18	-0.283934		34124	0.52	-0.283744
54153	-0.18	-0.343685		34125	0.52	-0.0127361
36197	-0.19	1.68366		19188	1.09	-1.00337
13675	-0.19	0.950548		41856	-0.19	-2.39463
49588	-0.19	0.621707		44657	-0.68	0.442887
8663	-0.19	0.0691461		44657	-0.26	0.442887
9168	-0.19	0.00833649		44658	-0.68	-0.680652
34586	-0.19	-0.0271792		44659	-0.32	0.891691
42658	-0.19	-0.0889532		44666	-0.25	-0.892929
7626	-0.19	-0.229967		34146	0.59	-2.55379
50515	-0.19	-0.448205		44667	-0.55	-1.11065
17372	-0.19	-0.512594		10674	0.49	-0.52139
9197	-0.19	-1.28657		44673	0.49	1.8085
50353	-0.2	3.84856		26336	-1.21	-0.307472
50489	-0.2	2.3472		10934	-1.21	0.658844
50491	-0.2	1.71776		10893	-0.32	-0.255133
33028	-0.2	1.38611		44684	-0.62	-1.39646
46854	-0.2	1.26222		44690	-0.16	2.31388
9639	-0.2	1.02695		44690	0.31	2.31388
46898	-0.2	0.649213		44691	-0.16	-0.814459
46855	-0.2	0.455691		44691	0.31	-0.814459
33313	-0.2	0.341941		44692	-0.25	-0.446547
42656	-0.2	0.325741		34177	-0.25	-0.556677
47331	-0.2	0.172421		11021	-0.5	0.173914
37509	-0.2	-0.0128998		44694	-0.5	-1.44112
13356	-0.2	-0.363082		10852	-0.35	-0.655591
43744	-0.2	-1.53163		26363	-0.35	-2.54707
36084	-0.21	2.92588		44700	0.57	-2.66662
45143	-0.21	2.86455		44703	-0.32	0.385016
34868	-0.21	2.44036		44704	1.69	-2.82282
34303	-0.21	1.55082		44704	-0.32	-2.82282
50265	-0.21	1.07787		44705	1.69	1.16839
47200	-0.21	0.885791		50594	-0.4	-0.358782
9070	-0.21	0.835864		24238	0.53	-0.607757
46184	-0.21	0.704579		50602	0.91	0.522279
47907	-0.21	0.638064		41599	0.91	0.53203
42864	-0.21	0.637212		50604	-0.39	-1.84468
31918	-0.21	0.550236		50605	-0.83	-1.40413
49144	-0.21	0.486758		50607	-0.38	-0.0702611
47199	-0.21	0.346065		50610	-1.28	0.431902
34302	-0.21	0.339103		50622	-0.51	0.656577
16725	-0.21	0.321863		50624	-0.17	0.06103
36104	-0.21	0.292735		50630	-0.99	-2.86716
48552	-0.21	0.156016		50635	0.62	2.64405
32524	-0.21	-0.16528		7988	0.62	-0.464771
39109	-0.21	-0.170379		41645	-0.42	-0.571047
38240	-0.21	-0.173267		41647	-0.21	-0.679686
36103	-0.21	-0.225227		50641	-0.21	1.61618
47282	-0.21	-0.422978		50430	0.27	-0.577022
18228	-0.21	-0.769388		50440	1.2	1.55893
43335	-0.21	-0.857095		50441	1.2	0.445276
34985	-0.21	-1.03119		50443	0.7	-4.30781
19705	-0.21	-1.04965		55200	0.67	0.863202
34984	-0.21	-1.10109		41409	0.51	-0.499064
31888	-0.22	3.28339		41409	0.67	-0.499064
18927	-0.22	2.99409		41411	-0.57	0.291506
45342	-0.22	1.65144		16991	1.16	0.489806
48553	-0.22	1.50889		41413	0.62	-2.55336
45611	-0.22	1.4182		50451	0.62	0.991202
43861	-0.22	1.28627		41418	0.29	-0.33991
49164	-0.22	1.24262		50457	-0.73	-1.44876
45612	-0.22	1.02044		16962	0.68	2.25257
49630	-0.22	0.95777		50461	0.66	-0.126618
9491	-0.22	0.716643		50464	-0.18	-0.0873387
31693	-0.22	0.64091		50468	0.88	0.0574709
39040	-0.22	0.461916		50469	0.88	0.514401
33195	-0.22	0.356503		50470	0.88	0.461678
8663	-0.22	0.0691461		50474	1.24	1.71686
38086	-0.22	-0.0222912		24119	1.24	-0.149969
9355	-0.22	-0.0764881		50476	1.24	-1.06737
50572	-0.22	-0.373873		50480	-0.28	0.510831
9649	-0.22	-0.443634		50482	0.45	-1.01989
36586	-0.22	-2.29673		16963	0.45	-0.946664
9312	-0.22	-3.23241		50485	0.97	-0.735965
45087	-0.23	2.71942		41450	0.77	0.901646
44765	-0.23	2.34039		50489	0.77	2.3472
46606	-0.23	1.88845		50491	0.17	1.71776
32797	-0.23	1.59331		50492	-0.52	-3.34134
47093	-0.23	1.3625		50494	0.7	3.38059
35594	-0.23	1.35577		50495	0.51	1.16687
11841	-0.23	1.14001		16960	0.51	1.27625
43127	-0.23	1.0709		50497	-0.24	-0.811288
35582	-0.23	1.02888		50500	0.98	-0.411298
45088	-0.23	0.894077		31257	0.98	1.22269
10209	-0.23	0.877113		50503	-0.26	-0.265738
47092	-0.23	0.803665		4823	1.59	-2.49371
35595	-0.23	0.738039		41476	0.59	-0.763668
12053	-0.23	0.603937		50510	0.59	0.16577
45729	-0.23	0.557419		50511	0.43	1.77756
43128	-0.23	0.435312		50512	-0.31	-1.44187
45485	-0.23	0.429237		50512	0.43	-1.44187
45411	-0.23	0.390338		50513	0.93	-0.89417
44846	-0.23	0.197884		50513	-0.34	-0.89417
43931	-0.23	0.148828		50514	0.93	0.564189
9164	-0.23	0.114348		50516	-0.55	-0.968256
37886	-0.23	0.0961777		50519	-0.35	-0.119827
45412	-0.23	0.0642455		41489	-0.35	-0.452643
43885	-0.23	-0.0766828		3686	-0.34	-0.557734
26896	-0.23	-0.0899199		50522	1.68	-1.80748
50108	-0.23	-0.139604		50523	-0.37	0.136252
50107	-0.23	-0.255879		50525	0.56	2.54675
45080	-0.23	-0.66353		50527	0.56	-1.72141
43562	-0.23	-0.686459		24161	0.8	0.138062
48128	-0.23	-0.764801		41501	1.17	0.218867
44822	-0.23	-1.36154		41501	0.8	0.218867
49236	-0.23	-1.47253		50530	1.17	-1.3434
44294	-0.23	-1.53493		41508	1.69	0.791483
34270	-0.23	-3.15053		50535	1.69	-2.21645
21988	-0.24	3.40367		41511	0.34	-5.22633
47077	-0.24	2.50479		41512	0.34	-1.24329
50489	-0.24	2.3472		41515	1.85	3.24379
21350	-0.24	2.2402		50540	1.85	-1.19903
7562	-0.24	1.53674		50541	0.62	-0.130863
39480	-0.24	1.3276		41518	0.62	0.655647
3924	-0.24	1.23247		50542	-1.02	-4.18399
49829	-0.24	1.13508		50544	0.91	0.355527
48315	-0.24	1.01527		41522	0.91	2.16817
35332	-0.24	0.909722		50545	-0.24	-0.249933
4761	-0.24	0.844642		50546	-0.2	-2.40219
46300	-0.24	0.784306		1905	0.29	-0.370214
7107	-0.24	0.783845		24186	0.29	-0.0887324
49302	-0.24	0.65185		17044	0.52	1.18278
47883	-0.24	0.515744		50551	0.52	0.297189
12757	-0.24	0.492214		41530	0.92	0.177914
46924	-0.24	0.219599		24195	0.92	-1.34082
49303	-0.24	0.170473		42398	0.64	-0.159447
40152	-0.24	0.0571028		50556	0.64	0.405432
43793	-0.24	-0.00770173		50558	0.44	-0.452255
36198	-0.24	-0.0444126		50559	0.63	-0.404734
8976	-0.24	-0.249061		41541	0.68	0.831994
42624	-0.24	-0.255181		50561	0.68	-0.449248
34588	-0.24	-0.279857		50564	1.34	-0.122696
32272	-0.24	-0.312681		50564	0.35	-0.122696
31741	-0.24	-0.442063		17086	1.34	1.6371
44265	-0.24	-0.603054		50570	0.7	0.381934
46188	-0.24	-0.686715		50571	0.55	0.231233
32139	-0.24	-1.21445		50572	0.55	-0.373873
17414	-0.24	-1.68898		41559	0.54	-2.29372
49894	-0.24	-1.98373		50575	0.61	-1.45744
4342	-0.24	-2.00903		50577	-0.39	-1.87626
47715	-0.25	4.95563		50578	0.4	-0.0741293
47332	-0.25	2.05136		50578	-0.39	-0.0741293
2808	-0.25	1.58617		31339	0.46	0.979329
48869	-0.25	1.49574		31339	0.4	0.979329
32315	-0.25	1.37653		17029	0.46	0.39712
9606	-0.25	1.34701		24223	0.63	0.336389
32314	-0.25	1.2376		48919	-1.68	-2.32123
39079	-0.25	1.22759		48920	-1.68	-4.91161
36425	-0.25	1.15633		39515	1.25	0.974156
34485	-0.25	0.70657		15688	1.25	1.414
45277	-0.25	0.690144		48921	1.25	1.88732
45656	-0.25	0.44004		48922	1.25	1.4242
32031	-0.25	0.432533		48924	0.28	1.46116
38878	-0.25	0.321278		48925	0.28	0.353116
37689	-0.25	0.235471		48931	-0.42	-2.69957
23423	-0.25	0.197173		39534	0.35	0.509483
35253	-0.25	0.108442		22868	-1.36	-2.82252
15160	-0.25	-0.283769		54969	-1.36	-4.53902
8975	-0.25	-0.568893		15595	-0.6	-3.68492
50507	-0.25	-0.613917		48938	-0.6	-1.51954
48664	-0.25	-0.716433		22873	-0.7	-2.49689
49787	-0.25	-0.85416		48944	-0.52	-3.25677
47264	-0.25	-1.20273		4402	-2.1	-5.53079
43528	-0.25	-1.71534		48946	-2.1	-1.31623
48868	-0.25	-2.35705		48952	0.31	0.491996
27877	-0.25	-3.0238		15508	0.31	0.362381
54574	-0.25	-3.39072		7810	-0.61	-1.06096
9983	-0.25	-3.72898		48962	-0.51	-0.722245
38829	-0.26	3.24901		15689	-0.51	0.0507956
46448	-0.26	2.83928		15639	0.73	-1.6206
34640	-0.26	2.09585		48966	0.73	-0.701443
45354	-0.26	1.88598		48970	-0.69	0.53485
42884	-0.26	1.62753		48971	-0.69	0.41279
31991	-0.26	1.60602		48972	-0.19	-1.05722
46447	-0.26	1.42747		48973	-0.39	-2.1817
41170	-0.26	1.18831		48974	0.34	-3.59907
50060	-0.26	1.12638		22896	0.36	-0.1293
16130	-0.26	1.02285		48979	0.36	1.75769
34638	-0.26	0.977821		54971	0.46	-0.398099
28433	-0.26	0.953542		48985	0.38	-0.0131344
35198	-0.26	0.873397		48986	0.38	0.531387
47523	-0.26	0.852877		54973	0.49	0.848887
9046	-0.26	0.764689		48993	0.36	0.326023
6052	-0.26	0.717376		39610	-0.46	-1.07438
33914	-0.26	0.633227		48994	-0.46	-0.474218
44711	-0.26	0.486447		48996	1.27	1.05249
19604	-0.26	0.456941		30031	1.27	2.14619
19690	-0.26	0.435008		22909	-0.26	-4.99151
50257	-0.26	0.429876		49001	-0.26	-1.1402
45481	-0.26	0.428651		30040	0.27	0.146709
48567	-0.26	0.427659		22919	0.27	0.742561
45039	-0.26	0.42734		49007	-0.42	0.227771
38828	-0.26	0.376027		39627	-0.42	0.359714
50061	-0.26	0.317159		49010	-0.37	-0.676948
35090	-0.26	0.249992		49011	-0.37	0.381731
1143	-0.26	0.168189		49012	0.94	0.00454551
48568	-0.26	0.167206		49020	0.37	1.10453
34639	-0.26	-0.0139839		54982	-0.27	-2.63842
33888	-0.26	-0.10386		39646	-0.27	-0.559567
34091	-0.26	-0.215821		49026	-0.27	-0.156862
19122	-0.26	-0.245229		39648	-0.29	-4.67429
48203	-0.26	-0.283427		39652	0.62	0.369311
48375	-0.26	-0.297567		49029	0.62	0.0103643
36309	-0.26	-0.489077		49030	-0.27	0.417152
43785	-0.26	-0.48918		15625	-0.67	-0.384069
54892	-0.26	-0.55034		39656	-0.67	-0.437509
35217	-0.26	-0.593511		54983	-0.67	-4.66507
48202	-0.26	-0.69757		5286	-0.7	-1.66895
47695	-0.26	-0.870155		30067	-0.25	0.477378
49567	-0.26	-0.871939		15516	-0.25	-1.87855
6847	-0.26	-1.67703		49050	1.31	-1.85482
35036	-0.26	-1.88149		22956	1.31	1.99737
50336	-0.26	-1.89805		39681	1.31	1.5218
40489	-0.26	-2.24419		49052	0.3	-1.41822
10782	-0.26	-2.64134		49052	1.31	-1.41822
44980	-0.27	4.36998		49053	0.3	-0.385194
50129	-0.27	3.74348		52504	-1.93	-6.35216
50511	-0.27	1.77756		49056	0.54	-1.75367
47892	-0.27	1.75814		49056	-1.93	-1.75367
48789	-0.27	1.38527		39687	0.54	-2.07114
48788	-0.27	1.12052		49057	0.54	-0.717311
49672	-0.27	1.03439		49059	-0.49	1.33036
35504	-0.27	0.889207		49064	1.36	2.1797
49563	-0.27	0.81437		49065	-0.19	0.00850914
46064	-0.27	0.770898		49069	0.53	-0.829807
19089	-0.27	0.707553		49084	0.71	-1.55017
35250	-0.27	0.504406		15619	0.83	-1.67207
34088	-0.27	0.499053		54998	0.76	1.39232
45527	-0.27	0.436558		49093	0.76	-4.29533
50130	-0.27	0.415194		22993	0.58	-0.580425
12662	-0.27	0.286945		15555	-0.28	0.0389133
43259	-0.27	0.285912		49105	0.25	1.10644
49673	-0.27	0.282364		49109	0.58	4.25935
16442	-0.27	0.25267		49110	-0.59	0.142015
12878	-0.27	0.0842937		49110	0.58	0.142015
27234	-0.27	-0.0488713		49112	0.26	0.0854646
46146	-0.27	-0.125568		49112	-0.59	0.0854646
40300	-0.27	-0.17574		15613	0.26	0.622315
10104	-0.27	-0.282961		8113	0.49	0.494273
44201	-0.27	-0.363249		49119	0.8	2.80332
43839	-0.27	-0.539655		49119	1.26	2.80332
49802	-0.27	-0.757514		49120	0.8	1.43019
44618	-0.27	-1.07413		49121	0.8	-0.0466379
50029	-0.27	-1.37627		49557	1.54	-0.347109
30960	-0.27	-1.42172		49558	0.73	0.0580081
50512	-0.27	-1.44187		49559	-0.34	-0.639834
46363	-0.27	-2.01		16120	0.34	-0.238463
50022	-0.27	-4.51848		42307	-0.39	-1.32409
51092	-0.27	-7.06589		49564	0.67	-0.187515
49835	-0.28	2.39735		49566	0.71	0.174145
49037	-0.28	1.88921		49567	0.21	-0.871939
50474	-0.28	1.71686		49578	-0.5	0.25221
29606	-0.28	1.54921		30466	-0.5	1.33581
42993	-0.28	1.51264		40325	-0.5	-0.782579
16401	-0.28	1.47583		49594	0.49	-0.733026
48484	-0.28	1.33353		49596	0.44	-1.15132
45572	-0.28	1.26557		49598	0.89	2.98424
47876	-0.28	1.08327		49599	0.89	1.03754
48434	-0.28	1.03635		49600	-0.48	-0.305295
34534	-0.28	0.784996		49601	-0.48	-3.00108
36742	-0.28	0.571489		40347	-0.28	-1.13467
16363	-0.28	0.520294		49606	3.29	0.537064
48114	-0.28	0.495477		49607	1.1	-0.346989
35098	-0.28	0.494909		40354	-0.59	-2.78972
50544	-0.28	0.355527		55073	-0.59	-0.808514
49921	-0.28	0.291205		49610	0.51	-0.530741
40749	-0.28	0.132289		49610	-0.34	-0.530741
35303	-0.28	0.106279		16140	0.51	-1.12308
49989	-0.28	-0.347977		49613	0.79	1.19176
36743	-0.28	-0.760162		40360	1.16	-0.891475
47856	-0.28	-0.811026		40360	-0.3	-0.891475
48314	-0.28	-0.909265		40360	0.79	-0.891475
10199	-0.28	-0.928849		16067	1.16	-1.7112
40317	-0.28	-1.15072		49618	0.73	-0.043372
22353	-0.28	-1.23104		30486	0.73	-1.00099
49693	-0.28	-1.59847		49620	0.67	1.6211
45400	-0.28	-2.31675		49620	0.73	1.6211
16955	-0.29	2.1506		49639	1.04	0.0964393
48753	-0.29	1.96449		49646	-0.5	-2.66087
44000	-0.29	1.49288		49652	-0.65	-1.67424
54395	-0.29	1.13922		49659	0.27	1.24251
44517	-0.29	1.13587		40416	-0.23	0.103894
11994	-0.29	1.08761		49663	-0.23	-0.339335
42606	-0.29	0.995318		49665	-0.29	2.01374
43693	-0.29	0.963249		49666	-0.29	-0.625683
45202	-0.29	0.961502		49669	-0.36	0.135045
3171	-0.29	0.959894		16142	-0.36	-4.57812
49175	-0.29	0.887234		49670	-0.4	-0.606668
44014	-0.29	0.741282		49672	-0.35	1.03439
43692	-0.29	0.737312		49673	-0.35	0.282364
44516	-0.29	0.70113		30514	-0.77	0.608819
42834	-0.29	0.639059		40435	-0.77	-1.30526
44136	-0.29	0.594896		49678	-0.77	0.705447
49040	-0.29	0.57598		49679	0.54	0.595842
47677	-0.29	0.531852		16074	0.49	0.582868
35262	-0.29	0.490609		49686	-0.33	0.0884074
18599	-0.29	0.458265		23399	-0.33	-2.25705
47678	-0.29	0.433818		5608	-0.56	-0.980485
43686	-0.29	0.331547		40453	0.4	-3.20507
50437	-0.29	0.320178		55086	-0.27	-0.859659
40844	-0.29	0.265935		16105	-0.64	-0.727427
50153	-0.29	0.0747295		49702	1.79	0.909633
43274	-0.29	-0.00194615		40467	1.79	-0.663497
41042	-0.29	-0.0420862		16168	0.4	-0.182545
45809	-0.29	-0.0455663		49716	-0.36	0.339315
49121	-0.29	-0.0466379		49717	-0.36	0.336471
44515	-0.29	-0.0858993		23429	-0.22	-0.463425
31665	-0.29	-0.180678		49724	0.77	-0.847772
50503	-0.29	-0.265738		49725	0.77	-0.258849
42255	-0.29	-0.281672		49729	-1.4	-3.32479
42712	-0.29	-0.316525		49730	-1.4	-2.00089
48032	-0.29	-0.992944		52607	0.35	-0.338076
31925	-0.29	-1.07407		49735	-1.24	0.0370803
42605	-0.29	-1.91118		23444	-1.24	-5.00845
48031	-0.29	-1.94661		55096	-0.37	-0.306846
43687	-0.29	-2.04256		16162	-0.32	-1.04716
42870	-0.29	-4.35682		49767	0.26	0.0389125
50055	-0.3	2.62562		49769	-0.48	-0.127338
34859	-0.3	2.0762		49771	0.8	-1.21885
49062	-0.3	1.84871		49772	0.8	2.98829
49122	-0.3	1.59986		49781	-0.55	-0.816629
49145	-0.3	1.56174		49782	-0.55	-0.762753
15688	-0.3	1.414		49785	-1	-1.44995
36086	-0.3	1.31921		49786	-1	-0.161891
48876	-0.3	1.17559		49787	-0.22	-0.85416
15060	-0.3	1.08841		30609	0.4	-1.26206
39515	-0.3	0.974156		40573	0.67	-0.160745
42646	-0.3	0.953252		49791	0.67	-0.0679763
43650	-0.3	0.886337		23497	-0.45	-1.45085
49238	-0.3	0.826956		545	0.23	-1.98466
8659	-0.3	0.684861		40578	-0.38	-0.425696
54534	-0.3	0.464626		49794	-0.41	0.758995
47361	-0.3	0.449728		49795	-0.82	-0.443994
49834	-0.3	0.315852		40581	-0.82	-0.241604
39455	-0.3	0.276361		49801	-0.22	-0.7575
45546	-0.3	0.234423		49802	-0.22	-0.757514
49237	-0.3	0.220879		40588	-1.35	-4.20268
42649	-0.3	0.0612921		7780	-1.35	-0.424276
49558	-0.3	0.0580081		49131	0.35	-0.512855
42838	-0.3	0.000420931		30139	-0.27	0.0976564
37468	-0.3	-0.00309542		30140	0.39	0.0913209
33756	-0.3	-0.0308015		39794	0.39	0.224573
47538	-0.3	-0.1553		49144	0.91	0.486758
45006	-0.3	-0.291027		49150	0.33	-1.1045
45664	-0.3	-0.530228		49151	-0.29	-2.07161
39766	-0.3	-0.597695		39807	1.26	-1.86471
48950	-0.3	-0.658028		49154	1.26	-1.92181
44042	-0.3	-3.52031		49160	-0.27	0.292608
49927	-0.31	2.91116		30145	-1.08	-1.21597
11823	-0.31	1.95443		49167	-0.2	-0.726379
42481	-0.31	1.89067		49168	0.71	0.531068
32160	-0.31	1.8134		15747	0.71	0.524505
47062	-0.31	1.5994		49170	0.35	-0.452207
49926	-0.31	1.43747		49171	0.35	1.14883
31434	-0.31	1.2897		49172	0.43	0.815019
33921	-0.31	0.954671		39827	0.43	0.87688
45522	-0.31	0.948955		49175	0.3	0.887234
39118	-0.31	0.785469		49186	0.64	0.0840568
47891	-0.31	0.765415		49187	0.64	1.08176
47890	-0.31	0.625907		49194	1.04	2.42521
45110	-0.31	0.593048		30160	1.04	-2.34688
21882	-0.31	0.539699		6433	1.04	-0.462204
19979	-0.31	0.52251		49201	-0.92	-0.669003
38165	-0.31	0.382569		49201	0.37	-0.669003
49591	-0.31	0.375128		49202	0.24	0.838724
43029	-0.31	0.315232		49202	-0.92	0.838724
42756	-0.31	0.305491		15699	0.33	-2.01252
44846	-0.31	0.197884		49205	-0.15	-1.12695
43371	-0.31	0.0687828		15749	-0.51	1.2209
36842	-0.31	0.0372744		49218	-0.51	1.45829
48708	-0.31	-0.103427		39883	-0.71	-1.26271
55087	-0.31	-0.22134		15730	0.53	0.265461
42963	-0.31	-0.29219		49241	0.56	1.67857
30615	-0.31	-0.336052		15853	0.56	1.44671
47705	-0.31	-0.409336		49243	-0.19	-0.57657
35067	-0.31	-0.484046		49245	-0.32	1.00274
49590	-0.31	-0.696899		49248	2.78	3.96877
33920	-0.31	-1.12904		15815	2.78	6.87297
21350	-0.32	2.2402		23079	0.35	-1.83492
49985	-0.32	0.890032		49265	-0.29	0.217257
33099	-0.32	0.889335		39940	-0.29	0.69926
10821	-0.32	0.827575		49267	0.85	0.135321
48575	-0.32	0.721397		39942	0.85	1.9087
45436	-0.32	0.642184		49269	0.76	3.61866
48574	-0.32	0.518242		49270	0.76	1.29141
44312	-0.32	0.442339		49272	1.6	5.90052
13261	-0.32	0.423347		49280	-0.53	-0.592904
47745	-0.32	0.161562		39961	0.24	0.235725
47085	-0.32	0.106443		15806	3.5	0.425441
49558	-0.32	0.0580081		15806	0.24	0.425441
50195	-0.32	-0.150046		49286	3.5	7.18026
45435	-0.32	-0.57927		52539	-0.26	-0.17945
41092	-0.32	-0.890178		49291	-0.26	0.603936
49474	-0.32	-1.1625		49291	0.37	0.603936
33435	-0.32	-1.24223		42282	0.33	-1.37234
50605	-0.32	-1.40413		49295	-0.13	-0.539137
44077	-0.32	-1.40511		49296	-0.36	-0.463763
54791	-0.32	-1.68459		49297	-0.75	0.155676
32379	-0.32	-1.81261		49300	0.68	-0.229402
15341	-0.32	-2.26078		49301	0.68	-0.304294
49984	-0.32	-2.38077		49302	-0.13	0.65185
49646	-0.32	-2.66087		49302	0.68	0.65185
38303	-0.33	3.04389		49303	-0.13	0.170473
49774	-0.33	2.41072		49306	-0.61	1.34815
35669	-0.33	2.02259		49307	0.78	0.0475887
55018	-0.33	1.82968		49307	-0.61	0.0475887
43792	-0.33	1.47267		39989	0.78	-1.35084
36434	-0.33	1.13692		49308	-0.48	0.302899
11128	-0.33	1.11838		49309	-0.48	-0.84215
36180	-0.33	1.10739		49310	-0.48	1.86037
34098	-0.33	1.09134		15801	2.37	0.490668
12313	-0.33	1.0608		15797	-0.28	0.139699
43791	-0.33	1.03407		49323	-0.28	-1.62109
48049	-0.33	0.771026		49325	-0.47	-0.623894
43941	-0.33	0.745393		49326	-0.47	-0.39162
49256	-0.33	0.709755		49332	0.45	0.15299
49077	-0.33	0.695509		55031	-0.61	1.45305
44626	-0.33	0.601747		49335	-0.61	1.20566
34431	-0.33	0.567977		30262	0.41	-1.09048
48763	-0.33	0.517638		49346	1.5	0.542558
36435	-0.33	0.497676		40052	-0.6	-1.47101
51825	-0.33	0.390922		23164	0.65	0.535712
15755	-0.33	0.380379		55037	-0.19	0.309537
45289	-0.33	0.359166		23168	-0.27	1.40856
19761	-0.33	0.280472		49373	0.56	0.978211
31605	-0.33	0.140191		49374	-0.23	0.68922
14760	-0.33	0.0462425		40068	0.4	0.427586
31620	-0.33	-0.0570646		40068	-0.23	0.427586
41349	-0.33	-0.193775		16014	0.4	0.647344
29660	-0.33	-0.388908		49377	0.56	1.05602
44627	-0.33	-0.433259		40078	-0.39	-2.22348
46470	-0.33	-0.449823		49391	-0.36	-0.785123
49594	-0.33	-0.733026		49392	-0.36	0.132452
31619	-0.33	-0.762095		30315	0.7	-1.55478
46862	-0.33	-0.796497		40097	-1.25	0.125174
44623	-0.33	-0.909192		49399	-1.25	0.500522
49387	-0.33	-0.949203		49401	0.45	-0.600201
50136	-0.33	-1.07615		16032	0.23	-0.269033
44258	-0.33	-1.08183		49411	-0.44	-0.389725
48538	-0.33	-1.36451		30334	-0.44	-0.621989
36913	-0.33	-1.42307		15929	-0.67	-0.283086
39710	-0.33	-1.50041		49417	-0.67	0.185976
41348	-0.33	-3.39378		49419	0.44	-0.351374
45536	-0.34	1.38668		49420	0.44	0.409932
32087	-0.34	0.839318		49425	0.44	-0.208057
37885	-0.34	0.495824		49426	0.44	-0.018715
35262	-0.34	0.490609		49443	-0.66	-0.148227
47361	-0.34	0.449728		40147	-0.66	0.00580982
23826	-0.34	0.449422		15977	1.16	0.147014
40172	-0.34	0.207709		30365	-0.84	-4.47085
42723	-0.34	0.150035		49462	1.26	2.46116
37886	-0.34	0.0961777		55046	1.26	-1.23519
39186	-0.34	0.0872623		40171	-0.61	-0.418509
49464	-0.34	0.0419186		40172	-0.61	0.207709
37545	-0.34	0.0177021		49472	-0.32	-0.126542
49635	-0.34	-0.181682		49474	-0.23	-1.1625
49763	-0.34	-0.206476		49474	0.45	-1.1625
40171	-0.34	-0.418509		15913	-0.78	0.922671
42638	-0.34	-0.572883		49478	-0.24	-0.108543
43770	-0.34	-0.983749		49480	-0.6	-0.237954
50364	-0.34	-0.988786		23253	-0.42	-0.119215
47357	-0.34	-1.03305		49486	-0.42	0.12973
34555	-0.34	-1.25653		55057	0.8	0.882129
47625	-0.34	-1.27695		49491	0.8	-1.04927
47358	-0.34	-2.26252		30389	-1.1	-0.137532
15186	-0.34	-2.78955		49494	-1.1	-0.152134
20310	-0.35	2.48137		49495	-1.1	1.69454
44874	-0.35	2.05955		40219	0.7	-1.43355
44585	-0.35	1.99894		49509	2.39	0.872801
49613	-0.35	1.19176		49511	1.13	-0.841723
32316	-0.35	0.80034		15968	-0.52	-0.0518779
49575	-0.35	0.7466		49524	0.59	-0.757468
35763	-0.35	0.474134		15980	0.48	-3.05955
43157	-0.35	0.365032		49533	0.9	0.255175
49716	-0.35	0.339315		49533	0.48	0.255175
44876	-0.35	0.289153		30436	0.44	-0.25224
49551	-0.35	0.0877523		23314	0.31	-0.170807
45557	-0.35	-0.00745253		40273	0.31	-1.10703
16168	-0.35	-0.182545		51214	-0.63	-2.5331
44880	-0.35	-0.208993		40277	-0.63	0.222483
48183	-0.35	-0.441503		50214	-0.3	-0.0104611
34415	-0.35	-0.607346		50215	-0.48	-1.85957
16155	-0.35	-0.733278		16807	-0.3	-0.219542
40360	-0.35	-0.891475		50226	0.28	-1.00725
49596	-0.35	-1.15132		52685	-0.3	-0.753385
49576	-0.35	-1.18963		50237	0.26	0.940035
40078	-0.35	-2.22348		50238	0.26	-1.63985
55070	-0.35	-2.38278		50240	-0.79	0.0459646
50084	-0.35	-5.54686		50240	-0.54	0.0459646
45339	-0.36	1.52948		50241	-0.79	1.21021
41894	-0.36	1.26881		55162	-0.29	0.280214
49435	-0.36	1.22843		41157	0.35	1.33768
48087	-0.36	1.19537		42361	-0.5	-0.388638
31657	-0.36	0.959044		16798	-0.5	0.569862
49224	-0.36	0.857116		1719	-0.5	0.571343
49434	-0.36	0.849543		41170	0.72	1.18831
25422	-0.36	0.813618		50259	0.72	-1.61109
46671	-0.36	0.622135		41172	0.72	0.792838
51005	-0.36	0.612283		7801	-0.28	0.148935
48546	-0.36	0.597805		23908	-0.46	-5.48529
45210	-0.36	0.536765		50286	0.53	0.537101
6025	-0.36	0.370776		50287	0.53	0.148244
46130	-0.36	0.357106		16722	-0.3	1.00694
43635	-0.36	0.316862		16674	-0.3	0.714755
44629	-0.36	0.231515		50292	-0.16	-0.22917
13520	-0.36	0.110043		41214	0.32	0.218992
13777	-0.36	0.0313836		50302	-1.07	-1.30481
44630	-0.36	-0.0431466		50303	-1.07	-0.535798
43633	-0.36	-0.431979		50304	-0.63	-3.7175
44844	-0.36	-0.571759		50306	-0.38	-0.911667
45057	-0.36	-0.924785		50307	-0.38	0.870372
46129	-0.36	-0.930046		31068	0.6	1.66356
50125	-0.36	-1.44022		16786	0.6	2.11158
39885	-0.36	-1.5482		41231	0.53	0.15636
51700	-0.36	-1.57483		31073	0.53	-1.4872
35020	-0.36	-3.2473		50312	0.53	0.644523
20716	-0.37	2.2478		50315	1.3	2.42831
32129	-0.37	1.27582		55176	0.7	-0.2029
54826	-0.37	0.625617		50327	-0.27	0.0224692
44202	-0.37	0.440093		4634	-0.35	-0.867805
47222	-0.37	0.428199		50336	0.26	-1.89805
42613	-0.37	0.185849		50336	-0.35	-1.89805
47223	-0.37	-0.00452421		55177	-0.28	-0.053858
33579	-0.37	-0.0202968		50338	-0.28	0.81536
43944	-0.37	-0.264631		55141	-0.23	0.0451145
48378	-0.37	-0.508435		16586	0.35	0.1053
34536	-0.37	-0.523276		16581	0.24	-1.73733
45686	-0.37	-0.55497		50115	0.29	0.329322
34538	-0.37	-0.635027		50116	-0.23	-0.558531
35185	-0.37	-0.858433		40996	-0.23	-0.307264
44971	-0.37	-1.38555		40998	-0.28	-0.931569
44694	-0.37	-1.44112		23794	0.62	0.657753
37567	-0.38	2.59738		50123	-0.38	-1.00978
52286	-0.38	1.81047		50124	-0.38	-0.661585
44152	-0.38	1.68331		41008	-0.36	-0.279222
47061	-0.38	1.55947		50125	-0.36	-1.44022
48781	-0.38	1.33865		41011	-0.56	-1.2172
50062	-0.38	1.23999		50132	0.42	0.247029
44622	-0.38	1.04065		30925	-0.53	0.0266677
34093	-0.38	0.984681		30925	0.25	0.0266677
33257	-0.38	0.809159		50136	-0.27	-1.07615
46906	-0.38	0.746729		50153	-0.32	0.0747295
49762	-0.38	0.714664		41042	-0.32	-0.0420862
44663	-0.38	0.315053		50155	-0.38	1.74673
38928	-0.38	0.0885212		50156	-0.38	-1.0906
44151	-0.38	0.0265289		50157	-0.38	0.0514329
48917	-0.38	0.00914239		5132	-0.41	-0.146282
47769	-0.38	-0.0725208		16606	0.4	0.722216
50268	-0.38	-0.219848		41055	0.4	0.0380859
35400	-0.38	-0.268779		50168	0.44	-1.33818
49099	-0.38	-0.33299		50169	0.44	-0.134394
46905	-0.38	-0.400075		50170	-0.22	0.00448051
45821	-0.38	-0.516037		41064	-0.63	-0.374854
35620	-0.38	-0.757988		50174	-0.28	1.35192
44549	-0.38	-0.927892		50174	-0.63	1.35192
49098	-0.38	-2.69433		50175	-0.28	-0.480527
20424	-0.38	-5.0508		41069	0.38	1.0514
45373	-0.39	2.60068		52678	1.31	1.62694
20318	-0.39	1.97216		41082	-0.21	0.411237
32786	-0.39	1.85722		23830	-0.21	3.83984
43184	-0.39	1.53098		30960	-0.69	-1.42172
45937	-0.39	1.30305		50195	-0.36	-0.150046
43131	-0.39	1.25348		41094	-0.36	-0.864679
40760	-0.39	1.06608		49982	-0.14	-0.530121
48600	-0.39	0.996399		3656	0.28	-0.63467
41252	-0.39	0.946789		49985	0.7	0.890032
37585	-0.39	0.877694		49986	0.7	0.196718
33198	-0.39	0.730736		40831	0.8	-1.31547
47383	-0.39	0.683224		40832	0.8
34600	-0.39	0.484611		49989	-0.5	-0.347977
44324	-0.39	0.374013		49990	-0.15	-2.85311
41254	-0.39	0.274398		49991	-0.32	0.0133275
54105	-0.39	-0.0284038		49991	-0.15	0.0133275
44325	-0.39	-0.230981		49992	-0.32	0.560579
42545	-0.39	-0.237468		49994	-0.93	0.52302
44429	-0.39	-0.281313		40841	0.54	-0.675531
[truncated: 891 more rows]
